# Supplementary material for: Hexa­kis­(3-chloro-2-methyl­anilinium) cyclo­hexa­phosphate dihydrate
Source: Acta Crystallogr Sect E Struct Rep Online. 2013 Dec 14;70(Pt 1):o61. doi: 10.1107/S1600536813033230 (PMC3914095; doi:10.1107/S1600536813033230)
Supplement: Supplementary file 1 [file e-70-00o61-sup1.cif]

##############################################################################
#                                                                            #
# This CIF contains the data in a paper accepted for publication in          #
# Acta Crystallographica Section E. It conforms to the requirements of       #
# Notes for Authors for Acta Crystallographica Section E, and has been       #
# peer reviewed under the auspices of the IUCr Commission on Journals.       #
#                                                                            #
# Full details of the Crystallographic Information File format               #
# are given in the paper "The Crystallographic Information File (CIF):       #
# a New Standard Archive File for Crystallography" by S. R. Hall, F. H.      #
# Allen and I. D. Brown [Acta Cryst. (1991), A47, 655-685].                  #
#                                                                            #
# The current version of the core CIF dictionary is obtainable from          #
# ftp://ftp.iucr.org/pub/cif_core.dic.                                       #
#                                                                            #
# Software is freely available for graphical display of the structure(s)     #
# in this CIF. For information consult the CIF software page                 #
# http://www.iucr.org/resources/cif/software.                                #
#                                                                            #
# This file may be used for bona fide research purposes within the           #
# scientific community so long as proper attribution is given to the journal # 
# article from which it was obtained.                                        #
#                                                                            #
##############################################################################
data_I
_audit_creation_method     SHELXL-97
_journal_date_recd_electronic     2013-11-05
_journal_date_accepted     2013-12-08
_journal_name_full     'Acta Crystallographica, Section E'
_journal_year     2014
_journal_volume     70
_journal_issue      1
_journal_page_first     o61
_journal_page_last     o61
_journal_paper_category     QO
_journal_paper_doi     10.1107/S1600536813033230
_journal_coeditor_code     FJ2652
_publ_contact_author_name     'Dr Lamia Khederi'
_publ_contact_author_address
;
Chemistry laboratory of Materials
Sciences Faculty of Bizerta,
7021 Jarzouna, Bizerta
Tunisia
;
_publ_contact_author_email     'Lamia.khederi@fsb.rnu.tn'
_publ_contact_author_fax     '216 72 590 566'
_publ_contact_author_phone     '216 72 591 906'
_publ_section_title
;
Hexakis(3-chloro-2-methylanilinium) cyclohexaphosphate dihydrate
;
loop_
    _publ_author_name
    _publ_author_address
    'Bel Haj Salah, Raoudha'
;
Chemistry Laboratory of Materials
Sciences Faculty of Bizerta,
7021 Jarzouna, Bizerta
Tunisia
;
    'Khederi, Lamia'
;
Chemistry Laboratory of Materials
Sciences Faculty of Bizerta,
7021 Jarzouna, Bizerta
Tunisia
;
    'Rzaigui, Mohamed'
;
Chemistry Laboratory of Materials
Sciences Faculty of Bizerta,
7021 Jarzouna, Bizerta
Tunisia
;
_database_code_depnum_ccdc_archive     'CCDC 975722'
_chemical_name_systematic
;
Hexakis(3-chloro-2-methylanilinium) cyclohexaphosphate dihydrate
;
_chemical_formula_moiety     '6(C7 H9 Cl N +), O18 P6 6-, 2(H2 O)'
_chemical_formula_sum     'C42 H58 Cl6 N6 O20 P6'
_chemical_formula_iupac     '6C7 H9 Cl N +, P6 O18 6-, 2H2 O'
_chemical_formula_weight     1365.46
_symmetry_cell_setting     triclinic
_symmetry_space_group_name_H-M     'P -1'
_symmetry_space_group_name_Hall     '-P 1'
loop_
    _symmetry_equiv_pos_as_xyz
    'x, y, z'
    '-x, -y, -z'
_cell_length_a     9.576(5)
_cell_length_b     10.187(4)
_cell_length_c     17.392(5)
_cell_angle_alpha     94.48(2)
_cell_angle_beta     103.74(4)
_cell_angle_gamma     112.25(4)
_cell_volume     1498.5(12)
_cell_formula_units_Z     1
_cell_measurement_reflns_used     25
_cell_measurement_theta_min     9
_cell_measurement_theta_max     11
_cell_measurement_temperature     293(2)
_exptl_crystal_description     prism
_exptl_crystal_colour     colorless
_exptl_crystal_size_max     0.32
_exptl_crystal_size_mid     0.22
_exptl_crystal_size_min     0.15
_exptl_crystal_density_diffrn     1.513
_exptl_crystal_density_meas     ?
_exptl_crystal_density_method     'not measured'
_exptl_crystal_F_000     704
_exptl_absorpt_coefficient_mu     0.522
_exptl_absorpt_correction_type     none
_diffrn_ambient_temperature     293(2)
_diffrn_radiation_type     MoK\a
_diffrn_radiation_wavelength     0.71073
_diffrn_radiation_source     'fine-focus sealed tube'
_diffrn_radiation_monochromator     graphite
_diffrn_measurement_device_type     'Enraf--Nonius CAD-4'
_diffrn_measurement_device     '\k-geometry diffractometer'
_diffrn_measurement_method     'non-profiled omega scans'
_diffrn_reflns_number     7464
_diffrn_reflns_av_R_equivalents     0.0331
_diffrn_reflns_av_sigmaI/netI     0.0608
_diffrn_reflns_theta_min     2.20
_diffrn_reflns_theta_max     27.98
_diffrn_reflns_theta_full     27.98
_diffrn_measured_fraction_theta_max     0.999
_diffrn_measured_fraction_theta_full     0.999
_diffrn_reflns_limit_h_min     -12
_diffrn_reflns_limit_h_max     12
_diffrn_reflns_limit_k_min     -13
_diffrn_reflns_limit_k_max     13
_diffrn_reflns_limit_l_min     0
_diffrn_reflns_limit_l_max     22
_diffrn_standards_number     2
_diffrn_standards_interval_count     ?
_diffrn_standards_interval_time     120
_diffrn_standards_decay_%     5
loop_
    _diffrn_standard_refln_index_h
    _diffrn_standard_refln_index_k
    _diffrn_standard_refln_index_l
    1 4 -1
    2 3 -2
_refine_special_details
;
Refinement of <i>F</i>^2^ against ALL reflections. The weighted <i>R</i>-factor
<i>wR</i> and goodness of fit <i>S</i> are based on <i>F</i>^2^, conventional
<i>R</i>-factors <i>R</i> are based on <i>F</i>, with <i>F</i> set to zero for
negative <i>F</i>^2^. The threshold expression of <i>F</i>^2^ >
\s(<i>F</i>^2^) is used only for calculating <i>R</i>-factors(gt) <i>etc</i>.
and is not relevant to the choice of reflections for refinement.
<i>R</i>-factors based on <i>F</i>^2^ are statistically about twice as large
as those based on <i>F</i>, and <i>R</i>- factors based on ALL data will be
even larger.
;
_reflns_number_total     7229
_reflns_number_gt     4800
_reflns_threshold_expression     I>2sigma(I)
_refine_ls_structure_factor_coef     Fsqd
_refine_ls_matrix_type     full
_refine_ls_R_factor_all     0.0971
_refine_ls_R_factor_gt     0.0496
_refine_ls_wR_factor_gt     0.1107
_refine_ls_wR_factor_ref     0.1281
_refine_ls_goodness_of_fit_ref     1.015
_refine_ls_restrained_S_all     1.015
_refine_ls_number_reflns     7229
_refine_ls_number_parameters     405
_refine_ls_number_restraints     0
_refine_ls_hydrogen_treatment     mixed
_refine_ls_weighting_scheme     calc
_refine_ls_weighting_details
         'calc w=1/[\s^2^(Fo^2^)+(0.0596P)^2^+0.4583P] where P=(Fo^2^+2Fc^2^)/3'
_atom_sites_solution_hydrogens     geom
_atom_sites_solution_primary     direct
_atom_sites_solution_secondary     difmap
_refine_ls_shift/su_max     0.001
_refine_ls_shift/su_mean     0.000
_refine_diff_density_max     0.388
_refine_diff_density_min     -0.391
_refine_ls_extinction_method     none
_refine_ls_extinction_coef     ?
loop_
    _atom_type_symbol
    _atom_type_description
    _atom_type_scat_dispersion_real
    _atom_type_scat_dispersion_imag
    _atom_type_scat_source
    'C' 'C' 0.0033 0.0016
                         'International Tables Vol C Tables 4.2.6.8 and 6.1.1.4'
    'H' 'H' 0.0000 0.0000
                         'International Tables Vol C Tables 4.2.6.8 and 6.1.1.4'
    'Cl' 'Cl' 0.1484 0.1585
                         'International Tables Vol C Tables 4.2.6.8 and 6.1.1.4'
    'N' 'N' 0.0061 0.0033
                         'International Tables Vol C Tables 4.2.6.8 and 6.1.1.4'
    'O' 'O' 0.0106 0.0060
                         'International Tables Vol C Tables 4.2.6.8 and 6.1.1.4'
    'P' 'P' 0.1023 0.0942
                         'International Tables Vol C Tables 4.2.6.8 and 6.1.1.4'
_computing_data_collection     'CAD-4 EXPRESS (Enraf--Nonius, 1994)'
_computing_cell_refinement     'CAD-4 EXPRESS (Enraf--Nonius, 1994)'
_computing_data_reduction     'XCAD4 (Harms & Wocadlo, 1995)'
_computing_structure_solution     'SHELXS97 (Sheldrick, 2008)'
_computing_structure_refinement     'SHELXL97 (Sheldrick, 2008)'
_computing_molecular_graphics     'ORTEP-3 for Windows (Farrugia, 2012)'
_computing_publication_material     'WinGX (Farrugia, 2012)'
loop_
    _atom_site_type_symbol
    _atom_site_label
    _atom_site_fract_x
    _atom_site_fract_y
    _atom_site_fract_z
    _atom_site_U_iso_or_equiv
    _atom_site_thermal_displace_type
    _atom_site_calc_flag
    _atom_site_refinement_flags
    _atom_site_occupancy
    P P1 0.10693(8) 0.76984(7) 0.50600(4) 0.0233(2) Uani . . 1.000
    P P2 0.32227(7) 0.62757(7) 0.52138(4) 0.0217(2) Uani . . 1.000
    P P3 0.13627(8) 0.34633(7) 0.41193(4) 0.0236(2) Uani . . 1.000
    O O1 0.2396(2) 0.9092(2) 0.54611(13) 0.0389(7) Uani . . 1.000
    O O2 -0.0196(2) 0.7621(2) 0.43465(12) 0.0320(6) Uani . . 1.000
    O O3 0.1712(2) 0.6560(2) 0.47796(11) 0.0302(6) Uani . . 1.000
    O O4 0.3518(2) 0.6539(2) 0.61045(11) 0.0301(6) Uani . . 1.000
    O O5 0.4520(2) 0.7054(2) 0.48872(13) 0.0363(7) Uani . . 1.000
    O O6 0.2550(2) 0.4574(2) 0.49312(12) 0.0333(6) Uani . . 1.000
    O O7 0.1293(2) 0.4211(2) 0.34254(12) 0.0329(6) Uani . . 1.000
    O O8 0.1743(2) 0.2189(2) 0.41061(12) 0.0343(6) Uani . . 1.000
    O O9 0.0321(2) 0.6948(2) 0.57240(12) 0.0327(6) Uani . . 1.000
    Cl Cl1 0.34937(16) -0.02530(14) 0.04005(7) 0.0821(5) Uani . . 1.000
    N N1 0.3436(3) 0.1365(3) 0.32844(15) 0.0306(8) Uani . . 1.000
    C C1 0.2839(3) 0.1210(3) 0.24115(17) 0.0308(8) Uani . . 1.000
    C C2 0.3467(4) 0.0618(3) 0.19071(19) 0.0375(10) Uani . . 1.000
    C C3 0.2856(4) 0.0540(4) 0.1089(2) 0.0483(11) Uani . . 1.000
    C C4 0.1740(5) 0.1046(4) 0.0786(2) 0.0564(11) Uani . . 1.000
    C C5 0.1155(4) 0.1631(4) 0.1303(2) 0.0560(14) Uani . . 1.000
    C C6 0.1694(4) 0.1698(3) 0.21233(19) 0.0416(10) Uani . . 1.000
    C C7 0.4738(5) 0.0117(4) 0.2232(2) 0.0579(16) Uani . . 1.000
    Cl Cl2 0.6890(2) 0.81050(16) 0.11837(7) 0.1000(6) Uani . . 1.000
    N N2 0.7057(3) 0.8023(3) 0.41707(15) 0.0281(8) Uani . . 1.000
    C C8 0.6282(3) 0.7400(3) 0.33153(17) 0.0292(8) Uani . . 1.000
    C C9 0.6979(4) 0.8032(3) 0.27466(18) 0.0359(10) Uani . . 1.000
    C C10 0.6160(5) 0.7370(4) 0.1948(2) 0.0546(13) Uani . . 1.000
    C C11 0.4744(6) 0.6175(5) 0.1737(3) 0.0785(18) Uani . . 1.000
    C C12 0.4108(5) 0.5590(5) 0.2319(3) 0.0726(17) Uani . . 1.000
    C C13 0.4874(4) 0.6200(4) 0.3115(2) 0.0464(11) Uani . . 1.000
    C C14 0.8500(4) 0.9359(4) 0.2981(2) 0.0518(12) Uani . . 1.000
    Cl Cl3 1.0171(2) 0.67872(17) 0.06613(8) 0.1091(7) Uani . . 1.000
    N N3 0.8848(3) 0.5080(3) 0.32105(15) 0.0317(8) Uani . . 1.000
    C C15 0.8371(3) 0.4984(3) 0.23430(18) 0.0345(9) Uani . . 1.000
    C C16 0.9415(4) 0.5911(3) 0.19903(19) 0.0403(10) Uani . . 1.000
    C C17 0.8953(5) 0.5702(4) 0.1164(2) 0.0641(14) Uani . . 1.000
    C C18 0.7528(7) 0.4644(6) 0.0704(3) 0.109(2) Uani . . 1.000
    C C19 0.6514(6) 0.3770(6) 0.1070(3) 0.105(2) Uani . . 1.000
    C C20 0.6930(4) 0.3946(4) 0.1898(2) 0.0662(12) Uani . . 1.000
    C C21 1.0981(4) 0.7057(4) 0.2497(3) 0.0616(14) Uani . . 1.000
    O O1W 0.5687(3) 0.0657(3) 0.59977(17) 0.0498(9) Uani . . 1.000
    H H1A 0.284(4) 0.166(4) 0.357(2) 0.056(11) Uiso . . 1.000
    H H1B 0.350(4) 0.050(4) 0.346(2) 0.049(10) Uiso . . 1.000
    H H1C 0.446(4) 0.210(4) 0.3448(19) 0.039(9) Uiso . . 1.000
    H H4 0.13811 0.09937 0.02333 0.0851 Uiso . . 1.000
    H H5 0.03996 0.19805 0.11032 0.0839 Uiso . . 1.000
    H H6 0.12852 0.20698 0.24769 0.0624 Uiso . . 1.000
    H H7A 0.49965 0.02657 0.28092 0.0874 Uiso . . 1.000
    H H7B 0.43730 -0.08912 0.20193 0.0874 Uiso . . 1.000
    H H7C 0.56571 0.06563 0.20757 0.0874 Uiso . . 1.000
    H H2A 0.640(4) 0.755(4) 0.445(2) 0.047(10) Uiso . . 1.000
    H H2B 0.797(5) 0.786(4) 0.431(2) 0.059(11) Uiso . . 1.000
    H H2C 0.726(4) 0.896(4) 0.427(2) 0.043(9) Uiso . . 1.000
    H H11 0.42203 0.57662 0.11971 0.1168 Uiso . . 1.000
    H H12 0.31566 0.47788 0.21759 0.1088 Uiso . . 1.000
    H H13 0.44471 0.58085 0.35145 0.0694 Uiso . . 1.000
    H H14A 0.88732 0.96426 0.35569 0.0779 Uiso . . 1.000
    H H14B 0.92709 0.91552 0.27887 0.0779 Uiso . . 1.000
    H H14C 0.83286 1.01277 0.27464 0.0779 Uiso . . 1.000
    H H3A 0.979(5) 0.484(5) 0.334(3) 0.089(15) Uiso . . 1.000
    H H3B 0.802(5) 0.442(4) 0.344(2) 0.066(12) Uiso . . 1.000
    H H3C 0.912(4) 0.591(4) 0.348(2) 0.058(12) Uiso . . 1.000
    H H18 0.72554 0.45254 0.01451 0.1635 Uiso . . 1.000
    H H19 0.55476 0.30596 0.07609 0.1573 Uiso . . 1.000
    H H20 0.62411 0.33662 0.21526 0.0991 Uiso . . 1.000
    H H21A 1.10761 0.70244 0.30568 0.0919 Uiso . . 1.000
    H H21B 1.18180 0.68856 0.23587 0.0919 Uiso . . 1.000
    H H21C 1.10459 0.79895 0.23990 0.0919 Uiso . . 1.000
    H H1W 0.476(6) 0.015(5) 0.576(3) 0.085(17) Uiso . . 1.000
    H H2W 0.583(5) 0.135(5) 0.577(3) 0.083(16) Uiso . . 1.000
loop_
    _atom_site_aniso_label
    _atom_site_aniso_U_11
    _atom_site_aniso_U_22
    _atom_site_aniso_U_33
    _atom_site_aniso_U_12
    _atom_site_aniso_U_13
    _atom_site_aniso_U_23
    P1 0.0201(3) 0.0222(3) 0.0295(4) 0.0093(3) 0.0095(3) 0.0054(3)
    P2 0.0176(3) 0.0215(3) 0.0254(4) 0.0070(3) 0.0073(3) 0.0033(3)
    P3 0.0206(3) 0.0227(3) 0.0275(4) 0.0079(3) 0.0090(3) 0.0033(3)
    O1 0.0334(11) 0.0220(10) 0.0539(14) 0.0051(9) 0.0112(10) 0.0025(9)
    O2 0.0303(10) 0.0385(11) 0.0341(11) 0.0197(9) 0.0102(9) 0.0125(9)
    O3 0.0270(10) 0.0348(11) 0.0308(10) 0.0192(9) 0.0038(8) -0.0019(8)
    O4 0.0260(10) 0.0332(10) 0.0258(10) 0.0085(8) 0.0053(8) 0.0021(8)
    O5 0.0253(10) 0.0401(12) 0.0422(12) 0.0070(9) 0.0173(9) 0.0110(10)
    O6 0.0344(11) 0.0223(10) 0.0355(11) 0.0100(9) 0.0005(9) 0.0018(8)
    O7 0.0339(11) 0.0351(11) 0.0329(11) 0.0134(9) 0.0153(9) 0.0102(9)
    O8 0.0363(11) 0.0281(10) 0.0425(12) 0.0163(9) 0.0142(9) 0.0032(9)
    O9 0.0232(9) 0.0468(12) 0.0355(11) 0.0167(9) 0.0146(8) 0.0169(9)
    Cl1 0.1113(10) 0.0872(8) 0.0560(6) 0.0345(7) 0.0527(7) 0.0022(6)
    N1 0.0265(13) 0.0326(14) 0.0310(13) 0.0116(11) 0.0078(10) 0.0014(11)
    C1 0.0283(14) 0.0289(14) 0.0277(14) 0.0048(12) 0.0073(12) 0.0018(12)
    C2 0.0372(16) 0.0324(16) 0.0406(18) 0.0076(13) 0.0194(14) 0.0029(13)
    C3 0.055(2) 0.0407(19) 0.0402(19) 0.0060(16) 0.0233(17) -0.0002(15)
    C4 0.057(2) 0.066(2) 0.0317(18) 0.013(2) 0.0083(17) 0.0068(17)
    C5 0.046(2) 0.070(3) 0.044(2) 0.0226(19) 0.0013(17) 0.0090(18)
    C6 0.0369(17) 0.0464(19) 0.0375(18) 0.0168(15) 0.0061(14) 0.0010(14)
    C7 0.065(2) 0.068(3) 0.068(3) 0.042(2) 0.040(2) 0.023(2)
    Cl2 0.1609(14) 0.1171(11) 0.0480(6) 0.0661(10) 0.0541(8) 0.0379(7)
    N2 0.0295(13) 0.0284(13) 0.0300(13) 0.0137(11) 0.0109(11) 0.0083(10)
    C8 0.0295(14) 0.0285(14) 0.0311(15) 0.0142(12) 0.0078(12) 0.0051(12)
    C9 0.0436(17) 0.0363(16) 0.0364(17) 0.0218(14) 0.0167(14) 0.0103(13)
    C10 0.078(3) 0.063(2) 0.0319(18) 0.035(2) 0.0210(18) 0.0123(17)
    C11 0.094(4) 0.076(3) 0.039(2) 0.025(3) -0.005(2) -0.010(2)
    C12 0.062(3) 0.058(3) 0.057(3) -0.002(2) -0.004(2) -0.011(2)
    C13 0.0406(18) 0.0370(18) 0.050(2) 0.0044(15) 0.0136(16) 0.0016(15)
    C14 0.051(2) 0.047(2) 0.062(2) 0.0133(17) 0.0319(18) 0.0225(18)
    Cl3 0.1496(14) 0.1094(11) 0.0706(8) 0.0299(10) 0.0648(9) 0.0485(8)
    N3 0.0322(14) 0.0333(14) 0.0278(13) 0.0114(12) 0.0081(11) 0.0076(11)
    C15 0.0356(16) 0.0332(16) 0.0313(15) 0.0114(13) 0.0074(13) 0.0090(12)
    C16 0.0448(18) 0.0356(17) 0.0379(17) 0.0138(14) 0.0111(15) 0.0092(14)
    C17 0.080(3) 0.059(2) 0.040(2) 0.011(2) 0.020(2) 0.0190(18)
    C18 0.126(5) 0.109(4) 0.033(2) -0.002(4) 0.002(3) 0.012(3)
    C19 0.086(4) 0.101(4) 0.050(3) -0.022(3) -0.015(3) 0.001(3)
    C20 0.050(2) 0.061(2) 0.049(2) -0.0095(19) -0.0008(18) 0.0114(19)
    C21 0.050(2) 0.051(2) 0.068(3) -0.0003(18) 0.022(2) 0.017(2)
    O1W 0.0428(15) 0.0427(14) 0.0590(16) 0.0150(12) 0.0074(13) 0.0182(13)
_geom_special_details
;
All e.s.d.'s (except the e.s.d. in the dihedral angle between two l.s. planes)
are estimated using the full covariance matrix. The cell e.s.d.'s are taken
into account individually in the estimation of e.s.d.'s in distances, angles
and torsion angles; correlations between e.s.d.'s in cell parameters are only
used when they are defined by crystal symmetry. An approximate (isotropic)
treatment of cell e.s.d.'s is used for estimating e.s.d.'s involving l.s.
planes.
;
loop_
    _geom_bond_atom_site_label_1
    _geom_bond_atom_site_label_2
    _geom_bond_site_symmetry_1
    _geom_bond_site_symmetry_2
    _geom_bond_distance
    _geom_bond_publ_flag
    Cl1 C3 . . 1.741(4) ?
    Cl2 C10 . . 1.737(4) ?
    Cl3 C17 . . 1.734(5) ?
    P1 O2 . . 1.487(2) ?
    P1 O9 . . 1.596(2) ?
    P1 O3 . . 1.599(2) ?
    P1 O1 . . 1.475(2) ?
    P2 O5 . . 1.468(2) ?
    P2 O3 . . 1.606(2) ?
    P2 O4 . . 1.490(2) ?
    P2 O6 . . 1.591(2) ?
    P3 O9 . 2_566 1.601(2) ?
    P3 O7 . . 1.478(2) ?
    P3 O8 . . 1.475(2) ?
    P3 O6 . . 1.606(2) ?
    O1W H1W . . 0.82(5) ?
    O1W H2W . . 0.82(5) ?
    N1 C1 . . 1.462(4) ?
    N1 H1C . . 0.94(4) ?
    N1 H1B . . 0.97(4) ?
    N1 H1A . . 0.95(4) ?
    N2 C8 . . 1.462(4) ?
    N2 H2B . . 0.93(5) ?
    N2 H2A . . 0.90(4) ?
    N2 H2C . . 0.89(4) ?
    N3 C15 . . 1.453(4) ?
    N3 H3C . . 0.85(4) ?
    N3 H3B . . 1.01(4) ?
    N3 H3A . . 1.00(5) ?
    C1 C6 . . 1.375(5) ?
    C1 C2 . . 1.392(5) ?
    C2 C7 . . 1.500(6) ?
    C2 C3 . . 1.387(5) ?
    C3 C4 . . 1.370(6) ?
    C4 C5 . . 1.373(6) ?
    C5 C6 . . 1.384(5) ?
    C4 H4 . . 0.9300 ?
    C5 H5 . . 0.9300 ?
    C6 H6 . . 0.9300 ?
    C7 H7C . . 0.9600 ?
    C7 H7B . . 0.9600 ?
    C7 H7A . . 0.9600 ?
    C8 C9 . . 1.388(4) ?
    C8 C13 . . 1.377(5) ?
    C9 C14 . . 1.502(5) ?
    C9 C10 . . 1.391(5) ?
    C10 C11 . . 1.378(7) ?
    C11 C12 . . 1.365(7) ?
    C12 C13 . . 1.371(6) ?
    C11 H11 . . 0.9300 ?
    C12 H12 . . 0.9300 ?
    C13 H13 . . 0.9300 ?
    C14 H14C . . 0.9600 ?
    C14 H14A . . 0.9600 ?
    C14 H14B . . 0.9600 ?
    C15 C16 . . 1.391(5) ?
    C15 C20 . . 1.372(5) ?
    C16 C21 . . 1.508(6) ?
    C16 C17 . . 1.373(5) ?
    C17 C18 . . 1.377(7) ?
    C18 C19 . . 1.367(8) ?
    C19 C20 . . 1.378(6) ?
    C18 H18 . . 0.9300 ?
    C19 H19 . . 0.9300 ?
    C20 H20 . . 0.9300 ?
    C21 H21C . . 0.9600 ?
    C21 H21A . . 0.9600 ?
    C21 H21B . . 0.9600 ?
loop_
    _geom_angle_atom_site_label_1
    _geom_angle_atom_site_label_2
    _geom_angle_atom_site_label_3
    _geom_angle_site_symmetry_1
    _geom_angle_site_symmetry_2
    _geom_angle_site_symmetry_3
    _geom_angle
    _geom_angle_publ_flag
    O1 P1 O2 . . . 120.42(13) ?
    O1 P1 O3 . . . 110.23(13) ?
    O1 P1 O9 . . . 108.66(12) ?
    O2 P1 O3 . . . 105.54(12) ?
    O2 P1 O9 . . . 110.27(13) ?
    O3 P1 O9 . . . 99.71(11) ?
    O3 P2 O4 . . . 110.07(12) ?
    O3 P2 O5 . . . 108.64(12) ?
    O3 P2 O6 . . . 100.22(12) ?
    O4 P2 O5 . . . 118.09(13) ?
    O4 P2 O6 . . . 106.34(12) ?
    O5 P2 O6 . . . 112.00(12) ?
    O6 P3 O7 . . . 110.89(12) ?
    O6 P3 O8 . . . 106.05(12) ?
    O6 P3 O9 . . 2_566 102.62(12) ?
    O7 P3 O8 . . . 121.53(13) ?
    O7 P3 O9 . . 2_566 104.67(12) ?
    O8 P3 O9 . . 2_566 109.53(12) ?
    P1 O3 P2 . . . 130.72(13) ?
    P2 O6 P3 . . . 134.20(14) ?
    P1 O9 P3 . . 2_566 133.29(14) ?
    H1W O1W H2W . . . 101(5) ?
    H1A N1 H1B . . . 108(3) ?
    H1A N1 H1C . . . 107(3) ?
    C1 N1 H1B . . . 114(2) ?
    C1 N1 H1C . . . 107(2) ?
    H1B N1 H1C . . . 108(3) ?
    C1 N1 H1A . . . 113(2) ?
    H2B N2 H2C . . . 112(4) ?
    H2A N2 H2B . . . 110(3) ?
    H2A N2 H2C . . . 109(4) ?
    C8 N2 H2A . . . 108(2) ?
    C8 N2 H2B . . . 107(2) ?
    C8 N2 H2C . . . 111(2) ?
    C15 N3 H3B . . . 116(2) ?
    H3B N3 H3C . . . 104(3) ?
    C15 N3 H3C . . . 114(2) ?
    C15 N3 H3A . . . 107(3) ?
    H3A N3 H3C . . . 107(4) ?
    H3A N3 H3B . . . 109(4) ?
    C2 C1 C6 . . . 122.5(3) ?
    N1 C1 C6 . . . 117.9(3) ?
    N1 C1 C2 . . . 119.6(3) ?
    C3 C2 C7 . . . 122.4(3) ?
    C1 C2 C7 . . . 121.9(3) ?
    C1 C2 C3 . . . 115.7(3) ?
    Cl1 C3 C2 . . . 119.6(3) ?
    C2 C3 C4 . . . 123.0(4) ?
    Cl1 C3 C4 . . . 117.4(3) ?
    C3 C4 C5 . . . 119.6(3) ?
    C4 C5 C6 . . . 119.7(4) ?
    C1 C6 C5 . . . 119.5(3) ?
    C5 C4 H4 . . . 120.00 ?
    C3 C4 H4 . . . 120.00 ?
    C4 C5 H5 . . . 120.00 ?
    C6 C5 H5 . . . 120.00 ?
    C5 C6 H6 . . . 120.00 ?
    C1 C6 H6 . . . 120.00 ?
    C2 C7 H7C . . . 109.00 ?
    C2 C7 H7A . . . 109.00 ?
    C2 C7 H7B . . . 109.00 ?
    H7A C7 H7B . . . 109.00 ?
    H7A C7 H7C . . . 109.00 ?
    H7B C7 H7C . . . 109.00 ?
    N2 C8 C13 . . . 117.5(3) ?
    C9 C8 C13 . . . 123.1(3) ?
    N2 C8 C9 . . . 119.4(3) ?
    C10 C9 C14 . . . 122.5(3) ?
    C8 C9 C14 . . . 122.0(3) ?
    C8 C9 C10 . . . 115.5(3) ?
    Cl2 C10 C9 . . . 119.5(3) ?
    C9 C10 C11 . . . 122.1(4) ?
    Cl2 C10 C11 . . . 118.4(3) ?
    C10 C11 C12 . . . 120.2(4) ?
    C11 C12 C13 . . . 119.9(5) ?
    C8 C13 C12 . . . 119.2(4) ?
    C12 C11 H11 . . . 120.00 ?
    C10 C11 H11 . . . 120.00 ?
    C13 C12 H12 . . . 120.00 ?
    C11 C12 H12 . . . 120.00 ?
    C8 C13 H13 . . . 120.00 ?
    C12 C13 H13 . . . 120.00 ?
    C9 C14 H14C . . . 109.00 ?
    C9 C14 H14B . . . 109.00 ?
    H14A C14 H14C . . . 109.00 ?
    C9 C14 H14A . . . 109.00 ?
    H14A C14 H14B . . . 109.00 ?
    H14B C14 H14C . . . 109.00 ?
    C16 C15 C20 . . . 122.3(3) ?
    N3 C15 C16 . . . 118.9(3) ?
    N3 C15 C20 . . . 118.8(3) ?
    C15 C16 C21 . . . 121.1(3) ?
    C17 C16 C21 . . . 122.5(4) ?
    C15 C16 C17 . . . 116.4(3) ?
    Cl3 C17 C18 . . . 117.5(3) ?
    C16 C17 C18 . . . 122.2(4) ?
    Cl3 C17 C16 . . . 120.3(3) ?
    C17 C18 C19 . . . 119.9(5) ?
    C18 C19 C20 . . . 119.7(5) ?
    C15 C20 C19 . . . 119.3(4) ?
    C17 C18 H18 . . . 120.00 ?
    C19 C18 H18 . . . 120.00 ?
    C20 C19 H19 . . . 120.00 ?
    C18 C19 H19 . . . 120.00 ?
    C15 C20 H20 . . . 120.00 ?
    C19 C20 H20 . . . 120.00 ?
    C16 C21 H21B . . . 109.00 ?
    C16 C21 H21C . . . 109.00 ?
    C16 C21 H21A . . . 109.00 ?
    H21A C21 H21C . . . 109.00 ?
    H21B C21 H21C . . . 110.00 ?
    H21A C21 H21B . . . 109.00 ?
loop_
    _geom_torsion_atom_site_label_1
    _geom_torsion_atom_site_label_2
    _geom_torsion_atom_site_label_3
    _geom_torsion_atom_site_label_4
    _geom_torsion_site_symmetry_1
    _geom_torsion_site_symmetry_2
    _geom_torsion_site_symmetry_3
    _geom_torsion_site_symmetry_4
    _geom_torsion
    _geom_torsion_publ_flag
    O1 P1 O3 P2 . . . . 38.7(2) ?
    O2 P1 O3 P2 . . . . 170.22(16) ?
    O9 P1 O3 P2 . . . . -75.42(19) ?
    O2 P1 O9 P3 . . . 2_566 -19.0(2) ?
    O3 P1 O9 P3 . . . 2_566 -129.62(18) ?
    O1 P1 O9 P3 . . . 2_566 115.04(19) ?
    O4 P2 O3 P1 . . . . 33.9(2) ?
    O5 P2 O3 P1 . . . . -96.79(18) ?
    O5 P2 O6 P3 . . . . -79.6(2) ?
    O6 P2 O3 P1 . . . . 145.66(17) ?
    O3 P2 O6 P3 . . . . 35.4(2) ?
    O4 P2 O6 P3 . . . . 150.01(19) ?
    O7 P3 O6 P2 . . . . 22.7(2) ?
    O8 P3 O6 P2 . . . . 156.50(19) ?
    O9 P3 O6 P2 2_566 . . . -88.6(2) ?
    O6 P3 O9 P1 2_566 2_566 . . 61.0(2) ?
    O7 P3 O9 P1 2_566 2_566 . . 176.90(17) ?
    O8 P3 O9 P1 2_566 2_566 . . -51.3(2) ?
    N1 C1 C2 C3 . . . . -178.7(3) ?
    N1 C1 C2 C7 . . . . 0.6(5) ?
    C6 C1 C2 C3 . . . . -0.4(5) ?
    C6 C1 C2 C7 . . . . 178.8(3) ?
    N1 C1 C6 C5 . . . . 177.0(3) ?
    C2 C1 C6 C5 . . . . -1.3(5) ?
    C1 C2 C3 Cl1 . . . . -177.2(3) ?
    C1 C2 C3 C4 . . . . 1.9(5) ?
    C7 C2 C3 Cl1 . . . . 3.6(5) ?
    C7 C2 C3 C4 . . . . -177.3(4) ?
    Cl1 C3 C4 C5 . . . . 177.5(3) ?
    C2 C3 C4 C5 . . . . -1.6(6) ?
    C3 C4 C5 C6 . . . . -0.3(6) ?
    C4 C5 C6 C1 . . . . 1.6(5) ?
    N2 C8 C9 C10 . . . . -179.9(3) ?
    N2 C8 C9 C14 . . . . -1.1(5) ?
    C13 C8 C9 C10 . . . . -0.1(5) ?
    C13 C8 C9 C14 . . . . 178.7(4) ?
    N2 C8 C13 C12 . . . . 179.7(4) ?
    C9 C8 C13 C12 . . . . -0.2(6) ?
    C8 C9 C10 Cl2 . . . . 177.9(3) ?
    C8 C9 C10 C11 . . . . 0.6(6) ?
    C14 C9 C10 Cl2 . . . . -1.0(6) ?
    C14 C9 C10 C11 . . . . -178.3(4) ?
    Cl2 C10 C11 C12 . . . . -178.1(4) ?
    C9 C10 C11 C12 . . . . -0.8(8) ?
    C10 C11 C12 C13 . . . . 0.5(8) ?
    C11 C12 C13 C8 . . . . -0.1(7) ?
    N3 C15 C16 C17 . . . . 175.3(3) ?
    N3 C15 C16 C21 . . . . -3.4(5) ?
    C20 C15 C16 C17 . . . . -2.3(5) ?
    C20 C15 C16 C21 . . . . 179.0(4) ?
    N3 C15 C20 C19 . . . . -175.0(4) ?
    C16 C15 C20 C19 . . . . 2.5(6) ?
    C15 C16 C17 Cl3 . . . . -179.5(3) ?
    C15 C16 C17 C18 . . . . 0.6(7) ?
    C21 C16 C17 Cl3 . . . . -0.8(6) ?
    C21 C16 C17 C18 . . . . 179.3(5) ?
    Cl3 C17 C18 C19 . . . . -179.2(5) ?
    C16 C17 C18 C19 . . . . 0.7(9) ?
    C17 C18 C19 C20 . . . . -0.5(9) ?
    C18 C19 C20 C15 . . . . -1.0(8) ?
loop_
    _geom_hbond_atom_site_label_D
    _geom_hbond_atom_site_label_H
    _geom_hbond_atom_site_label_A
    _geom_hbond_site_symmetry_A
    _geom_hbond_distance_DH
    _geom_hbond_distance_HA
    _geom_hbond_distance_DA
    _geom_hbond_angle_DHA
    _geom_hbond_publ_flag
    N1 H1A O8 . 0.95(4) 1.76(4) 2.705(4) 179(5) y
    N1 H1B O1W 2_656 0.97(4) 1.85(4) 2.779(4) 160(3) y
    N1 H1C O4 2_666 0.94(4) 1.83(4) 2.766(4) 173(3) y
    O1W H1W O1 1_545 0.82(5) 2.02(6) 2.813(4) 164(5) y
    O1W H2W O5 2_666 0.82(5) 2.14(5) 2.934(4) 163(5) y
    N2 H2A O5 . 0.90(4) 2.02(4) 2.871(4) 156(4) y
    N2 H2B O2 1_655 0.93(5) 1.85(5) 2.763(4) 166(3) y
    N2 H2C O1 2_676 0.89(4) 1.89(4) 2.775(4) 176(4) y
    N3 H3A O7 1_655 1.00(5) 1.77(5) 2.759(4) 171(5) y
    N3 H3B O4 2_666 1.01(4) 1.83(4) 2.834(4) 172(4) y
    N3 H3C O2 1_655 0.85(4) 2.00(4) 2.827(4) 166(3) y
_iucr_refine_instructions_details
;
TITL cad4 in P -1
CELL  0.71073   9.5758  10.1867  17.3916   94.476  103.735  112.245
ZERR     1.00   0.0050   0.0040   0.0050    0.020    0.040    0.040
LATT   1
SFAC  C    H    CL   N    O    P
UNIT  42   58   6    6    20   6
MERG   2
FMAP   2
PLAN   20
SIZE     0.15   0.22   0.32
ACTA
BOND   $H
CONF
LIST   1
L.S.   4
TEMP    20.00
WGHT    0.059600    0.458300
FVAR       0.45038
O9    5    1.032082    0.694793    0.572404    11.00000    0.02315    0.04676 =
         0.03548    0.01694    0.01455    0.01667
O5    5    0.548003    0.294597    0.511280    11.00000    0.02530    0.04008 =
         0.04218    0.01101    0.01733    0.00704
H2W   2    0.416935    0.864936    0.423488    11.00000    0.08330
H1W   2    0.523913    0.985461    0.424028    11.00000    0.08498
H2A   2    0.359720    0.244695    0.554574    11.00000    0.04674
H2B   2    0.202731    0.214207    0.568662    11.00000    0.05863
H1A   2    0.716046    0.833916    0.643301    11.00000    0.05611
H1C   2    0.553643    0.790390    0.655240    11.00000    0.03884
H2C   2    0.273624    0.104255    0.572668    11.00000    0.04286
H1B   2    0.649928    0.950123    0.654095    11.00000    0.04904
H3A   2    1.021536    0.515955    0.665810    11.00000    0.08845
H3C   2    1.087632    0.408619    0.652302    11.00000    0.05844
H3B   2    1.198088    0.558119    0.655826    11.00000    0.06633
MOLE    1
P2    6    0.677728    0.372430    0.478623    11.00000    0.01762    0.02153 =
         0.02538    0.00327    0.00725    0.00699
P1    6    0.893069    0.230163    0.493998    11.00000    0.02012    0.02222 =
         0.02945    0.00536    0.00945    0.00930
P3    6    0.863732    0.653668    0.588072    11.00000    0.02058    0.02267 =
         0.02751    0.00334    0.00895    0.00790
CL1   3    0.650635    1.025302    0.959946    11.00000    0.11132    0.08716 =
         0.05601    0.00223    0.05266    0.03451
CL2   3    0.310972    0.189498    0.881629    11.00000    0.16092    0.11714 =
         0.04800    0.03791    0.05409    0.06614
CL3   3    0.982907    0.321283    0.933865    11.00000    0.14956    0.10943 =
         0.07063    0.04845    0.06480    0.02991
O2    5    1.019606    0.237870    0.565351    11.00000    0.03027    0.03851 =
         0.03410    0.01250    0.01019    0.01972
O3    5    0.828826    0.343966    0.522041    11.00000    0.02699    0.03484 =
         0.03078   -0.00187    0.00375    0.01920
O8    5    0.825731    0.781078    0.589392    11.00000    0.03626    0.02808 =
         0.04254    0.00317    0.01416    0.01627
O4    5    0.648236    0.346132    0.389554    11.00000    0.02598    0.03315 =
         0.02584    0.00205    0.00534    0.00847
O6    5    0.744974    0.542582    0.506883    11.00000    0.03440    0.02227 =
         0.03553    0.00179    0.00045    0.00999
N2    4    0.294269    0.197754    0.582927    11.00000    0.02948    0.02843 =
         0.03002    0.00834    0.01087    0.01369
O7    5    0.870749    0.578896    0.657464    11.00000    0.03388    0.03514 =
         0.03285    0.01018    0.01530    0.01338
N1    4    0.656383    0.863471    0.671557    11.00000    0.02645    0.03260 =
         0.03096    0.00143    0.00783    0.01163
N3    4    1.115247    0.491977    0.678952    11.00000    0.03224    0.03330 =
         0.02784    0.00756    0.00809    0.01141
O1    5    0.760438    0.090768    0.453885    11.00000    0.03337    0.02203 =
         0.05393    0.00247    0.01118    0.00511
C8    1    0.371816    0.260041    0.668472    11.00000    0.02952    0.02853 =
         0.03110    0.00505    0.00775    0.01419
C15   1    1.162864    0.501597    0.765698    11.00000    0.03556    0.03321 =
         0.03132    0.00895    0.00739    0.01135
C1    1    0.716061    0.879023    0.758845    11.00000    0.02834    0.02887 =
         0.02767    0.00182    0.00725    0.00479
C9    1    0.302092    0.196848    0.725343    11.00000    0.04356    0.03630 =
         0.03636    0.01033    0.01667    0.02177
C2    1    0.653340    0.938214    0.809292    11.00000    0.03720    0.03240 =
         0.04058    0.00287    0.01938    0.00756
C16   1    1.058488    0.408903    0.800968    11.00000    0.04479    0.03557 =
         0.03790    0.00918    0.01109    0.01377
C6    1    0.830621    0.830210    0.787671    11.00000    0.03691    0.04636 =
         0.03745    0.00100    0.00610    0.01683
AFIX  43
H6    2    0.871482    0.793020    0.752313    11.00000   -1.50000
AFIX   0
C14   1    0.149978    0.064091    0.701923    11.00000    0.05135    0.04738 =
         0.06151    0.02245    0.03193    0.01325
AFIX  33
H14A  2    0.112683    0.035741    0.644315    11.00000   -1.50000
H14B  2    0.072911    0.084475    0.721133    11.00000   -1.50000
H14C  2    0.167144   -0.012769    0.725359    11.00000   -1.50000
AFIX   0
C5    1    0.884547    0.836892    0.869676    11.00000    0.04595    0.07005 =
         0.04379    0.00898    0.00126    0.02258
AFIX  43
H5    2    0.960035    0.801954    0.889676    11.00000   -1.50000
AFIX   0
C3    1    0.714373    0.946026    0.891067    11.00000    0.05504    0.04071 =
         0.04017   -0.00023    0.02334    0.00596
C13   1    0.512620    0.379974    0.688548    11.00000    0.04055    0.03704 =
         0.04950    0.00155    0.01358    0.00441
AFIX  43
H13   2    0.555286    0.419146    0.648550    11.00000   -1.50000
AFIX   0
C10   1    0.384016    0.262986    0.805219    11.00000    0.07810    0.06286 =
         0.03186    0.01233    0.02099    0.03523
C12   1    0.589207    0.440994    0.768092    11.00000    0.06217    0.05834 =
         0.05646   -0.01053   -0.00427   -0.00161
AFIX  43
H12   2    0.684335    0.522116    0.782407    11.00000   -1.50000
AFIX   0
C4    1    0.826025    0.895407    0.921438    11.00000    0.05737    0.06608 =
         0.03169    0.00676    0.00834    0.01249
AFIX  43
H4    2    0.861894    0.900632    0.976667    11.00000   -1.50000
AFIX   0
C21   1    0.901894    0.294326    0.750272    11.00000    0.04965    0.05058 =
         0.06779    0.01722    0.02195   -0.00034
AFIX  33
H21A  2    0.892391    0.297558    0.694317    11.00000   -1.50000
H21B  2    0.818205    0.311438    0.764129    11.00000   -1.50000
H21C  2    0.895410    0.201052    0.760102    11.00000   -1.50000
AFIX   0
C19   1    1.348585    0.622989    0.893038    11.00000    0.08563    0.10098 =
         0.04950    0.00045   -0.01484   -0.02217
AFIX  43
H19   2    1.445237    0.694040    0.923909    11.00000   -1.50000
AFIX   0
C17   1    1.104665    0.429785    0.883598    11.00000    0.08037    0.05907 =
         0.04001    0.01899    0.02032    0.01061
C7    1    0.526233    0.988288    0.776790    11.00000    0.06517    0.06777 =
         0.06843    0.02263    0.03967    0.04145
AFIX  33
H7A   2    0.500348    0.973430    0.719075    11.00000   -1.50000
H7B   2    0.562701    1.089118    0.798065    11.00000   -1.50000
H7C   2    0.434294    0.934366    0.792425    11.00000   -1.50000
AFIX   0
C20   1    1.306972    0.605427    0.810209    11.00000    0.04953    0.06091 =
         0.04922    0.01143   -0.00083   -0.00946
AFIX  43
H20   2    1.375891    0.663382    0.784741    11.00000   -1.50000
AFIX   0
C11   1    0.525604    0.382485    0.826259    11.00000    0.09357    0.07564 =
         0.03861   -0.01024   -0.00449    0.02532
AFIX  43
H11   2    0.577971    0.423380    0.880287    11.00000   -1.50000
AFIX   0
C18   1    1.247235    0.535570    0.929600    11.00000    0.12590    0.10877 =
         0.03278    0.01225    0.00162   -0.00234
AFIX  43
H18   2    1.274456    0.547457    0.985492    11.00000   -1.50000
AFIX   0
MOLE    2
O1W   5    0.431264    0.934270    0.400227    11.00000    0.04275    0.04268 =
         0.05904    0.01818    0.00741    0.01497
HKLF 4
REM  cad4 in P -1
REM R1 =  0.0496 for   4800 Fo > 4sig(Fo)  and  0.0971 for all   7229 data
REM    405 parameters refined using      0 restraints
END
WGHT      0.0572      0.5004
REM Highest difference peak  0.388,  deepest hole -0.391,  1-sigma level  0.067
Q1    1   1.0768  0.3692  0.9635  11.00000  0.05    0.39
Q2    1   0.6401  1.0848  0.9286  11.00000  0.05    0.33
Q3    1   0.5620  1.0751  0.7512  11.00000  0.05    0.32
Q4    1   0.2144  0.1422  0.8495  11.00000  0.05    0.30
Q5    1   0.6772  0.3266  0.4288  11.00000  0.05    0.29
Q6    1   0.9361  0.3583  0.9126  11.00000  0.05    0.29
Q7    1   0.4144  0.8850  0.7242  11.00000  0.05    0.27
Q8    1   0.6875  0.8732  0.7196  11.00000  0.05    0.27
Q9    1   0.3107  0.2453  0.6898  11.00000  0.05    0.26
Q10   1   1.1628  0.4922  0.8990  11.00000  0.05    0.26
Q11   1   0.0697  0.0713  0.6459  11.00000  0.05    0.26
Q12   1   0.1110  0.0455  0.7473  11.00000  0.05    0.26
Q13   1   0.8376  0.3408  0.6881  11.00000  0.05    0.25
Q14   1   0.5908  0.2929  0.5621  11.00000  0.05    0.25
Q15   1   1.1400  0.4973  0.7254  11.00000  0.05    0.25
Q16   1   0.4768  1.0018  0.8183  11.00000  0.05    0.25
Q17   1   0.6978  0.9466  0.7781  11.00000  0.05    0.25
Q18   1   0.8393  0.7495  0.5605  11.00000  0.05    0.24
Q19   1   0.6231  0.3065  0.5210  11.00000  0.05    0.24
Q20   1   0.3550  0.1967  0.6984  11.00000  0.05    0.24
;
