# Supplementary material for: Hexa­kis­(3-chloro-2-methyl­anilinium) cyclo­hexa­phosphate dihydrate
Source: Acta Crystallogr Sect E Struct Rep Online. 2013 Dec 14;70(Pt 1):o61. doi: 10.1107/S1600536813033230 (PMC3914095; doi:10.1107/S1600536813033230)
Supplement: Supplementary file 2 [file e-70-00o61-Isup2.hkl]

#
# h,k,l, Fc-squared, Fo-squared, sigma(Fo-squared) and status flag
#
data_I
_shelx_title ' cad4 in P -1'
_shelx_refln_list_code          4
_shelx_F_calc_maximum      191.25
_exptl_crystal_F_000       704.00
_reflns_d_resolution_high  0.7575
 
loop_
 _symmetry_equiv_pos_as_xyz
 'x, y, z'
 '-x, -y, -z'
 
_cell_length_a     9.5758
_cell_length_b    10.1867
_cell_length_c    17.3916
_cell_angle_alpha  94.476
_cell_angle_beta  103.735
_cell_angle_gamma 112.245
 
_shelx_F_squared_multiplier     1.000
 
loop_
 _refln_index_h
 _refln_index_k
 _refln_index_l
 _refln_F_squared_calc
 _refln_F_squared_meas
 _refln_F_squared_sigma
 _refln_observed_status
   1   0   0      332.45      375.66      4.76 o
   2   0   0     1855.38     1881.90     29.12 o
   3   0   0     1073.30     1105.16     43.17 o
   4   0   0     3228.92     3323.94     57.48 o
   5   0   0     2018.29     2123.68     67.54 o
   6   0   0     1505.46     1605.75     21.37 o
   7   0   0      480.60      488.89     15.03 o
   8   0   0       61.58       43.59     10.80 o
   9   0   0      241.53      250.13     14.62 o
  10   0   0       14.46       16.62     24.37 o
  11   0   0       16.11        6.82     17.32 o
 -11   1   0       78.39       78.79     13.79 o
 -10   1   0       24.91        4.25     17.43 o
  -9   1   0       38.36       55.19     14.14 o
  -8   1   0      498.69      456.90     15.77 o
  -7   1   0       99.39      110.23      9.99 o
  -6   1   0       82.37       88.72      8.84 o
  -5   1   0      402.21      474.04     17.84 o
  -4   1   0      117.10      160.73      7.24 o
  -3   1   0      259.96      249.79      7.23 o
  -2   1   0      368.30      315.96      6.34 o
  -1   1   0      196.95      201.52      4.80 o
   0   1   0     1280.81     1414.90     11.65 o
   1   1   0    12267.42    12069.52     97.08 o
   2   1   0     1855.43     2075.58     91.24 o
   3   1   0     2323.44     2581.94     78.03 o
   4   1   0       95.33       85.58      7.16 o
   5   1   0     1228.10     1373.78     48.05 o
   6   1   0       18.18       15.15     10.31 o
   7   1   0       13.89        7.44     11.02 o
   8   1   0      710.80      648.77     19.33 o
   9   1   0      145.31      129.79     13.24 o
  10   1   0       72.66       76.13     14.48 o
 -11   2   0       48.11       51.08     17.79 o
 -10   2   0      193.71      167.36     30.45 o
  -9   2   0      381.68      354.65     15.87 o
  -8   2   0       16.72       27.07      9.54 o
  -7   2   0     1887.00     1913.33     24.28 o
  -6   2   0      119.40      137.02      9.51 o
  -5   2   0      538.62      633.45     12.28 o
  -4   2   0     2294.16     2235.40     42.23 o
  -3   2   0     2505.47     2700.40     18.90 o
  -2   2   0    13209.67    13386.31     93.14 o
  -1   2   0     2274.03     2124.64     30.50 o
   0   2   0     1257.81     1356.55     29.59 o
   1   2   0    22610.45    22247.40    242.92 o
   2   2   0     1095.19     1113.82     12.72 o
   3   2   0        0.91        5.89      7.14 o
   4   2   0      564.63      508.42     51.94 o
   5   2   0      298.49      268.59     11.40 o
   6   2   0      111.87      117.82     10.77 o
   7   2   0     1749.63     1708.68     26.62 o
   8   2   0        5.16       -9.73     15.79 o
   9   2   0       29.49        6.83     18.05 o
  10   2   0        9.54        8.03     17.26 o
 -12   3   0       48.40        3.01     16.80 o
 -11   3   0       40.20       13.16     15.59 o
 -10   3   0      180.91      186.67     13.83 o
  -9   3   0      208.60      203.36     13.17 o
  -8   3   0       40.75       31.90      9.54 o
  -7   3   0     1096.77     1144.48     19.53 o
  -6   3   0       47.98       56.20      9.39 o
  -5   3   0      196.92      222.55      8.87 o
  -4   3   0       15.85       38.30      5.56 o
  -3   3   0     2538.70     2710.26     20.12 o
  -2   3   0    36578.40    37073.84    258.87 o
  -1   3   0     1909.24     2104.48     34.77 o
   0   3   0     1966.13     2064.03     17.10 o
   1   3   0       35.56       53.12      5.80 o
   2   3   0     1192.01     1210.79     27.37 o
   3   3   0       68.82       64.32      7.98 o
   4   3   0      264.86      278.75     14.83 o
   5   3   0        4.59        6.36      9.12 o
   6   3   0     1538.17     1232.99    471.34 o
   7   3   0      254.06      197.06     64.36 o
   8   3   0        2.41      -16.77     16.77 o
   9   3   0        0.03       14.03     13.60 o
 -12   4   0       93.93       91.88     14.74 o
 -11   4   0      416.38      347.61     39.47 o
 -10   4   0      160.43      144.44     16.80 o
  -9   4   0        1.69        9.88     20.89 o
  -8   4   0       92.90      110.56     10.64 o
  -7   4   0      693.28      724.11     24.64 o
  -6   4   0      962.51      938.55     18.46 o
  -5   4   0       19.18       23.99      6.32 o
  -4   4   0      497.06      453.95     10.11 o
  -3   4   0       73.41       65.10      6.19 o
  -2   4   0     1444.19     1356.60     14.03 o
  -1   4   0     2515.68     2695.95     54.73 o
   0   4   0      105.80      115.26      6.81 o
   1   4   0     4227.58     4600.52    171.03 o
   2   4   0      278.62      269.48     12.66 o
   3   4   0       36.53       25.25      9.88 o
   4   4   0       47.63       70.42      9.12 o
   5   4   0      580.20      538.32     20.70 o
   6   4   0      242.01      194.48     24.98 o
   7   4   0       65.81       51.72     20.30 o
   8   4   0       60.52       46.66     50.61 o
   9   4   0        0.48       19.95     42.92 o
 -12   5   0        0.04       20.23     14.27 o
 -11   5   0       91.37       61.47     13.43 o
 -10   5   0       46.19       41.67     33.90 o
  -9   5   0       31.77       28.34     10.21 o
  -8   5   0       42.36       51.19      9.74 o
  -7   5   0      528.90      508.50     14.36 o
  -6   5   0     2251.63     2263.96     24.23 o
  -5   5   0     1875.00     2033.07     21.41 o
  -4   5   0       15.94       19.88      8.08 o
  -3   5   0        0.34        4.44      8.38 o
  -2   5   0     1430.23     1381.04     29.25 o
  -1   5   0      155.32      120.22      7.85 o
   0   5   0      448.70      463.40     39.62 o
   1   5   0      563.52      562.96     39.79 o
   2   5   0       77.40       87.86      8.76 o
   3   5   0      648.92      615.53     58.35 o
   4   5   0      504.45      447.88     62.17 o
   5   5   0      386.16      362.12     65.39 o
   6   5   0       21.01       -4.39     12.09 o
   7   5   0      298.22      280.56     93.19 o
   8   5   0       13.69        8.14     18.32 o
 -12   6   0        6.71      -12.21     18.02 o
 -11   6   0        4.35       13.91     13.17 o
 -10   6   0      205.36      189.51     28.51 o
  -9   6   0        0.51      -11.07     15.30 o
  -8   6   0      335.39      322.06     13.97 o
  -7   6   0      348.78      352.98     17.32 o
  -6   6   0     1230.48     1213.97     19.53 o
  -5   6   0      181.27      173.93      9.34 o
  -4   6   0      529.68      489.23     12.21 o
  -3   6   0        0.11       -7.49      7.73 o
  -2   6   0      198.75      185.78      8.85 o
  -1   6   0       88.75       95.15      7.89 o
   0   6   0       33.88       41.09      7.82 o
   1   6   0      251.53      249.58     56.62 o
   2   6   0      589.98      558.89     64.61 o
   3   6   0        3.39        7.74     13.47 o
   4   6   0       95.18       77.24     34.30 o
   5   6   0      102.88      110.66     12.52 o
   6   6   0      118.34       98.88     29.94 o
   7   6   0       22.83       19.94     14.23 o
 -12   7   0      107.23       74.41     14.37 o
 -11   7   0       70.75       73.41     12.28 o
 -10   7   0       22.02       37.79     12.59 o
  -9   7   0      212.59      202.72     13.54 o
  -8   7   0       68.07       64.27     16.78 o
  -7   7   0      678.96      682.15     34.00 o
  -6   7   0     3477.44     3364.80     67.12 o
  -5   7   0      146.12      163.07     10.45 o
  -4   7   0     1008.39     1075.42     25.16 o
  -3   7   0       79.22       71.71      8.34 o
  -2   7   0     1029.05     1004.47     77.71 o
  -1   7   0       72.27       76.44     18.65 o
   0   7   0     1657.85     1589.42    449.58 o
   1   7   0      701.39      649.94    210.18 o
   2   7   0      126.88      135.74     60.20 o
   3   7   0      185.28      148.58     42.75 o
   4   7   0       31.68       50.64     35.38 o
   5   7   0      223.85      242.08    101.89 o
   6   7   0       13.58       22.86     19.79 o
 -11   8   0        2.85       14.70     13.27 o
 -10   8   0        6.66       -1.35     16.56 o
  -9   8   0        6.12        0.60     11.74 o
  -8   8   0      105.12      111.24     14.00 o
  -7   8   0      493.83      496.59     15.68 o
  -6   8   0      500.91      487.33     15.49 o
  -5   8   0       97.78      109.07      9.91 o
  -4   8   0       77.02       87.24      9.47 o
  -3   8   0       91.39       90.71     12.91 o
  -2   8   0        0.63       -8.96     12.75 o
  -1   8   0       28.87       38.77      9.25 o
   0   8   0       40.28       69.79     11.97 o
   1   8   0       19.63        1.45     14.14 o
   2   8   0        8.36       10.66     11.60 o
   3   8   0        0.78        7.86     14.51 o
   4   8   0      146.59      137.06     15.24 o
   5   8   0       82.29      117.72     14.60 o
 -11   9   0       20.68       31.52     12.25 o
 -10   9   0        4.70        9.65     12.96 o
  -9   9   0      367.19      348.41     44.30 o
  -8   9   0      457.72      479.95     17.85 o
  -7   9   0       19.89        0.89     14.69 o
  -6   9   0       17.58       -0.25     19.49 o
  -5   9   0      343.94      347.27     13.92 o
  -4   9   0      492.93      495.11     15.73 o
  -3   9   0       87.40       97.76     13.11 o
  -2   9   0       16.71       15.64     10.59 o
  -1   9   0      140.61      144.56     11.93 o
   0   9   0       86.44       91.87     11.11 o
   1   9   0      533.37      531.70     18.17 o
   2   9   0       37.25       12.80     15.60 o
   3   9   0      101.33      114.34     13.56 o
   4   9   0       22.71        4.98     18.36 o
 -11  10   0       29.08       34.14     12.46 o
 -10  10   0      144.69      137.21     14.89 o
  -9  10   0       26.72       22.41     13.75 o
  -8  10   0      105.91       73.22     13.40 o
  -7  10   0      264.27      251.56     14.25 o
  -6  10   0       69.03       75.25     17.49 o
  -5  10   0        0.51        5.08     10.43 o
  -4  10   0      315.84      300.11     17.81 o
  -3  10   0       34.72       26.83     12.31 o
  -2  10   0       20.76       22.50     10.40 o
  -1  10   0        4.59        4.33     14.32 o
   0  10   0       67.82       90.53     25.87 o
   1  10   0       32.20       51.40     14.51 o
   2  10   0       90.85      101.95     13.65 o
   3  10   0       30.38       29.27     15.20 o
 -10  11   0      230.03      276.98     45.29 o
  -9  11   0      226.02      233.64     16.41 o
  -8  11   0       12.05      -16.41     16.41 o
  -7  11   0        2.50        0.42     12.12 o
  -6  11   0       46.68       36.15     11.69 o
  -5  11   0      102.59      116.28     12.40 o
  -4  11   0       26.53        0.34     16.17 o
  -3  11   0        5.97       -9.47     20.80 o
  -2  11   0      222.04      213.14     24.64 o
  -1  11   0      407.72      410.19     19.19 o
   0  11   0        0.53       -4.07     13.80 o
   1  11   0       32.31       38.65     35.85 o
   2  11   0       26.94       17.56     20.31 o
  -9  12   0        3.22       -7.92     17.71 o
  -8  12   0      161.28      156.72     15.28 o
  -7  12   0       72.42       79.37     12.42 o
  -6  12   0      309.27      279.43     33.86 o
  -5  12   0       75.77       57.78     14.09 o
  -4  12   0       79.87       81.26     15.35 o
  -3  12   0       16.30       13.94     16.97 o
  -2  12   0      244.54      265.62     17.11 o
  -1  12   0      202.10      205.63     23.46 o
   0  12   0        3.55      -19.61     23.60 o
  -7  13   0        8.17       23.58     11.95 o
  -6  13   0       57.35       72.83     14.46 o
  -5  13   0        2.73       11.10     16.82 o
  -4  13   0       89.58       78.45     15.06 o
  -3  13   0       86.68       81.84     25.45 o
   2 -13   1       90.51       97.52     21.34 o
   3 -13   1      173.69      192.83     24.84 o
   4 -13   1       61.30       63.62     18.63 o
   5 -13   1       27.63       44.60     17.94 o
   6 -13   1       13.43       13.01     16.46 o
   7 -13   1        0.23      -18.43     24.79 o
   0 -12   1       15.81       16.02     18.92 o
   1 -12   1       13.53      -11.43     25.58 o
   2 -12   1       70.87       98.07     19.91 o
   3 -12   1       61.80       50.91     18.38 o
   4 -12   1        4.19       33.51     14.04 o
   5 -12   1        8.50       -7.05     23.85 o
   6 -12   1      332.63      326.08     24.34 o
   7 -12   1      121.77      155.48     19.22 o
   8 -12   1       35.93       -9.66     24.64 o
   9 -12   1        6.28        6.11     20.25 o
  -2 -11   1      184.27      171.05     23.16 o
  -1 -11   1        6.69       -5.62     21.78 o
   0 -11   1       57.98       59.87     17.05 o
   1 -11   1      115.71      117.88     19.17 o
   2 -11   1       34.57       29.76     15.52 o
   3 -11   1       72.28       65.94     16.56 o
   4 -11   1        9.41       20.25     14.93 o
   5 -11   1       12.22       20.40     14.59 o
   6 -11   1      107.13       93.39     17.10 o
   7 -11   1        2.70       11.73     14.39 o
   8 -11   1        1.18      -22.72     22.72 o
   9 -11   1       23.92       -5.62     25.82 o
  10 -11   1      273.33      265.37     26.61 o
  -3 -10   1      121.69      117.63     20.80 o
  -2 -10   1      210.91      199.58     21.68 o
  -1 -10   1        5.42       18.87     15.42 o
   0 -10   1      293.93      287.45     21.98 o
   1 -10   1       17.43      -11.63     15.38 o
   2 -10   1      313.57      327.07     21.78 o
   3 -10   1       17.65       16.46     14.14 o
   4 -10   1      219.69      199.14     20.06 o
   5 -10   1        5.11        6.95     20.11 o
   6 -10   1        2.10       17.30     18.33 o
   7 -10   1       97.10      107.77     16.07 o
   8 -10   1      172.72      224.17     19.32 o
   9 -10   1        0.31       14.83     14.64 o
  10 -10   1       33.57       49.23     17.15 o
  11 -10   1       19.91       12.42     28.63 o
  -5  -9   1        0.31       14.44     24.89 o
  -4  -9   1       15.42        1.87     23.01 o
  -3  -9   1      195.27      164.94     21.49 o
  -2  -9   1       98.88       97.82     16.36 o
  -1  -9   1       37.46       50.71     14.64 o
   0  -9   1       62.14       66.53     15.52 o
   1  -9   1      710.30      710.47     26.02 o
   2  -9   1       39.92        2.41     20.40 o
   3  -9   1      203.16      225.65     17.40 o
   4  -9   1      442.91      401.97     21.09 o
   5  -9   1       83.33       47.46     14.49 o
   6  -9   1        3.35       12.96     16.07 o
   7  -9   1        6.40        0.00     20.01 o
   8  -9   1     1058.07     1067.15     33.41 o
   9  -9   1      275.43      294.05     23.11 o
  10  -9   1        3.20        5.37     26.86 o
  11  -9   1       29.68       33.56     18.18 o
  -6  -8   1       10.62       29.76     17.54 o
  -5  -8   1       99.07       98.51     18.97 o
  -4  -8   1      359.35      358.07     24.00 o
  -3  -8   1      111.30      134.78     17.15 o
  -2  -8   1       13.88       14.83     19.51 o
  -1  -8   1       71.81       96.10     13.75 o
   0  -8   1      525.47      515.52     22.18 o
   1  -8   1      109.71      104.28     14.78 o
   2  -8   1      212.44      205.30     16.07 o
   3  -8   1       11.54        6.16     17.94 o
   4  -8   1       16.24        6.26     15.77 o
   5  -8   1      231.66      241.72     15.87 o
   6  -8   1      140.42      130.99     15.52 o
   7  -8   1       44.57       41.05     13.90 o
   8  -8   1      159.07      165.04     17.54 o
   9  -8   1        2.92        9.95     14.09 o
  10  -8   1        1.50       -6.80     23.75 o
  11  -8   1        6.36      -19.02     21.49 o
  -7  -7   1       22.08       18.58     23.46 o
  -6  -7   1       14.49       -5.52     23.60 o
  -5  -7   1      160.56      171.74     19.32 o
  -4  -7   1       34.80        1.48     19.91 o
  -3  -7   1      199.84      189.23     18.33 o
  -2  -7   1       16.19      -19.76     20.16 o
  -1  -7   1     1797.55     1840.60     34.84 o
   0  -7   1     1739.36     1769.68     32.48 o
   1  -7   1      405.10      399.61     18.04 o
   2  -7   1        0.21        7.88     14.19 o
   3  -7   1      153.48      157.20     13.06 o
   4  -7   1     2421.12     2453.69     36.12 o
   5  -7   1       60.67       63.92     12.86 o
   6  -7   1     1288.95     1228.99     29.42 o
   7  -7   1      170.39      163.31     16.21 o
   8  -7   1      539.51      531.97     24.29 o
   9  -7   1      108.48      100.09     17.89 o
  10  -7   1       47.11       39.42     14.64 o
  11  -7   1       39.88       52.68     17.45 o
  12  -7   1       26.17       51.84     18.38 o
  -7  -6   1        5.82       -3.75     25.72 o
  -6  -6   1       20.35       -1.63     21.63 o
  -5  -6   1       28.75       15.92     20.30 o
  -4  -6   1      394.49      369.11     20.65 o
  -3  -6   1      123.73      105.31     14.29 o
  -2  -6   1      615.86      615.41     21.58 o
  -1  -6   1        0.14       -0.89     10.40 o
   0  -6   1      116.82       92.40     11.48 o
   1  -6   1      704.74      770.00     19.76 o
   2  -6   1       57.66       60.37      9.71 o
   3  -6   1      158.62      168.78     12.17 o
   4  -6   1      316.93      286.91     14.64 o
   5  -6   1        8.34        7.79     14.44 o
   6  -6   1     1131.69     1141.37     27.20 o
   7  -6   1      148.78      133.10     14.78 o
   8  -6   1       30.52       12.37     20.06 o
   9  -6   1        7.09      -22.13     22.13 o
  10  -6   1      252.83      266.75     22.23 o
  11  -6   1        5.34        7.24     23.85 o
  12  -6   1       31.24       60.56     19.76 o
  -8  -5   1        4.27       18.23     14.88 o
  -7  -5   1       40.44       52.14     15.72 o
  -6  -5   1       39.07       40.41     13.85 o
  -5  -5   1        1.97      -20.99     20.99 o
  -4  -5   1      117.66      100.88     14.39 o
  -3  -5   1      292.54      305.29     17.30 o
  -2  -5   1       21.36       23.31      9.91 o
  -1  -5   1      129.59      129.46     11.68 o
   0  -5   1      691.18      714.75     17.45 o
   1  -5   1     1474.40     1527.87     23.51 o
   2  -5   1       28.93      -10.20     12.02 o
   3  -5   1       44.47       43.32      8.82 o
   4  -5   1     4318.71     4662.50     46.32 o
   5  -5   1      430.82      474.17     16.90 o
   6  -5   1     1518.70     1590.55     29.52 o
   7  -5   1      997.27      948.68     26.76 o
   8  -5   1       16.03        6.01     18.53 o
   9  -5   1      194.30      226.19     17.59 o
  10  -5   1        6.94       22.18     14.98 o
  11  -5   1       79.62      104.82     19.22 o
  12  -5   1        0.05      -10.25     27.15 o
  -9  -4   1       23.77        3.99     26.02 o
  -8  -4   1      162.10      144.19     19.66 o
  -7  -4   1       63.18       49.38     15.57 o
  -6  -4   1      380.60      411.58     22.82 o
  -5  -4   1      351.37      302.08     18.58 o
  -4  -4   1      269.99      298.49     16.07 o
  -3  -4   1     1988.21     2028.90     31.14 o
  -2  -4   1     1159.84     1114.76     21.88 o
  -1  -4   1     8628.06     9521.43     76.73 o
   0  -4   1      288.87      323.03     11.93 o
   1  -4   1      229.07      157.15      9.86 o
   2  -4   1     2831.89     2935.64     30.60 o
   3  -4   1     2151.35     2177.33     25.58 o
   4  -4   1     1336.88     1304.98     22.03 o
   5  -4   1       44.64       65.84     10.10 o
   6  -4   1      621.07      595.25     19.17 o
   7  -4   1       21.40      -18.13     19.42 o
   8  -4   1       42.14       11.78     20.16 o
   9  -4   1       78.50       72.00     15.42 o
  10  -4   1      213.98      199.63     20.89 o
  11  -4   1      370.43      396.46     28.34 o
  12  -4   1       44.38       60.12     19.61 o
  -9  -3   1       52.13       62.59     18.23 o
  -8  -3   1       20.22       -7.98     23.85 o
  -7  -3   1      698.59      673.60     27.30 o
  -6  -3   1     1127.52     1062.03     28.53 o
  -5  -3   1       19.79       34.79     11.33 o
  -4  -3   1      125.79      120.44     12.37 o
  -3  -3   1     5964.15     6404.59     59.23 o
  -2  -3   1        6.41       36.47      8.18 o
  -1  -3   1      105.82       91.27      8.57 o
   0  -3   1      637.52      631.47     13.31 o
   1  -3   1      169.12      108.27      8.92 o
   2  -3   1     4613.05     4469.42     42.92 o
   3  -3   1     2704.53     3062.93     30.16 o
   4  -3   1        2.22       13.50      7.88 o
   5  -3   1       46.83       72.19     10.69 o
   6  -3   1      863.48      846.92     21.58 o
   7  -3   1      327.12      305.09     18.58 o
   8  -3   1      522.97      529.26     22.08 o
   9  -3   1       73.13       92.84     16.11 o
  10  -3   1       48.37       72.34     16.80 o
  11  -3   1        0.50       -5.57     25.43 o
 -10  -2   1       31.19       23.75     27.84 o
  -9  -2   1       58.74       65.39     17.35 o
  -8  -2   1       53.46       71.16     15.62 o
  -7  -2   1      379.89      385.47     22.18 o
  -6  -2   1      494.56      481.96     21.44 o
  -5  -2   1       68.05       90.23     12.62 o
  -4  -2   1      427.87      504.43     16.31 o
  -3  -2   1      177.54      167.06     10.74 o
  -2  -2   1     9270.87     9665.13     66.68 o
  -1  -2   1        0.18        6.26      9.95 o
   0  -2   1    10541.61    10639.25     52.78 o
   1  -2   1      336.51      351.36      9.07 o
   2  -2   1    35058.99    33979.21    103.49 o
   3  -2   1      133.89      219.98     10.00 o
   4  -2   1     2668.96     2842.31     29.32 o
   5  -2   1        7.41        6.26     13.31 o
   6  -2   1      140.64      145.23     13.65 o
   7  -2   1     2469.55     2387.60     38.68 o
   8  -2   1       46.89       60.56     14.88 o
   9  -2   1      116.96      120.69     17.84 o
  10  -2   1       56.97       83.53     18.58 o
  11  -2   1      116.04      118.42     20.75 o
 -10  -1   1      278.45      261.48     24.25 o
  -9  -1   1      143.99      129.01     19.12 o
  -8  -1   1      247.98      270.30     20.85 o
  -7  -1   1      177.83      188.74     17.59 o
  -6  -1   1     2328.87     2412.19     37.30 o
  -5  -1   1      778.22      811.64     20.85 o
  -4  -1   1     1234.72     1174.88     21.29 o
  -3  -1   1      433.83      523.50     13.31 o
  -2  -1   1     7368.49     7136.94     50.51 o
  -1  -1   1      402.03      336.93      8.33 o
   0  -1   1     1265.12     1282.26     12.57 o
   1  -1   1       33.50       21.98      5.03 o
   2  -1   1     3882.08     3919.91     34.55 o
   3  -1   1        9.02        9.12      8.03 o
   4  -1   1     3236.13     3705.74     36.81 o
   5  -1   1       53.31       47.41     10.35 o
   6  -1   1      426.60      442.09     18.82 o
   7  -1   1        1.31      -18.78     18.78 o
   8  -1   1      117.32      122.31     16.46 o
   9  -1   1        0.84      -10.45     23.11 o
  10  -1   1       10.37      -10.45     26.56 o
  11  -1   1       15.09        7.98     29.27 o
 -11   0   1       15.96       23.16     18.78 o
 -10   0   1        5.45       -1.72     23.41 o
  -9   0   1      188.03      186.67     20.45 o
  -8   0   1       45.03       39.77     15.42 o
  -7   0   1      374.33      394.73     20.80 o
  -6   0   1      477.87      494.23     18.97 o
  -5   0   1      198.33      180.41     12.02 o
  -4   0   1      605.79      683.56     16.21 o
  -3   0   1     6083.40     6045.78     51.25 o
  -2   0   1      941.56     1057.30     13.75 o
  -1   0   1     1119.71     1174.29     12.07 o
   1   0   1      401.32      383.99      7.59 o
   2   0   1      117.39      152.82      8.67 o
   3   0   1      540.45      610.97     14.39 o
   4   0   1     3086.68     3167.60     32.82 o
   5   0   1      396.79      404.49     16.02 o
   6   0   1      130.93      139.51     15.42 o
   7   0   1      233.11      245.02     19.07 o
   8   0   1       22.03       45.09     15.03 o
   9   0   1      414.16      400.94     25.13 o
  10   0   1        7.41        7.29     25.97 o
  11   0   1       60.00       82.79     21.19 o
 -11   1   1       14.35       -5.77     28.04 o
 -10   1   1       21.02       19.96     16.56 o
  -9   1   1      174.05      190.07     18.78 o
  -8   1   1      769.76      756.94     26.36 o
  -7   1   1      121.55      121.08     14.14 o
  -6   1   1       98.60      101.81     12.47 o
  -5   1   1      454.65      529.61     16.46 o
  -4   1   1      263.27      269.46     11.73 o
  -3   1   1     4071.83     4033.89     35.09 o
  -2   1   1      810.62      875.40     12.17 o
  -1   1   1     2575.37     2651.45     21.29 o
   0   1   1     6525.04     6296.03     32.18 o
   1   1   1    10506.51    10660.24     53.12 o
   2   1   1      782.97      976.77     16.07 o
   3   1   1       28.65       14.19      8.23 o
   4   1   1     1202.79     1268.46     23.06 o
   5   1   1      176.57      130.30     14.69 o
   6   1   1      165.23      203.77     16.02 o
   7   1   1      102.62      110.14     16.02 o
   8   1   1      386.73      375.81     23.01 o
   9   1   1      110.85      129.95     20.01 o
  10   1   1        0.05      -25.58     25.58 o
 -11   2   1       29.15       63.87     17.35 o
 -10   2   1       12.77      -17.64     23.26 o
  -9   2   1      683.10      659.31     26.51 o
  -8   2   1      104.45      112.16     15.08 o
  -7   2   1      275.29      284.29     17.40 o
  -6   2   1      181.14      170.75     13.50 o
  -5   2   1       62.39       69.93     10.35 o
  -4   2   1     2447.46     2284.02     25.63 o
  -3   2   1      518.78      485.16     12.27 o
  -2   2   1     9960.97     9414.55     53.67 o
  -1   2   1     1145.22     1240.72     13.85 o
   0   2   1     3272.79     3607.42     33.61 o
   1   2   1      331.10      396.21     11.68 o
   2   2   1      459.10      659.61     14.98 o
   3   2   1      234.24      290.31     13.55 o
   4   2   1      947.38      945.68     22.87 o
   5   2   1      702.24      731.85     22.42 o
   6   2   1      355.05      341.41     20.25 o
   7   2   1     1188.22     1190.40     33.17 o
   8   2   1        9.68        0.79     16.41 o
   9   2   1        0.09        9.91     16.46 o
  10   2   1        1.02       38.19     20.25 o
 -12   3   1       57.13       48.44     21.54 o
 -11   3   1       43.53       14.39     27.30 o
 -10   3   1      107.86      135.03     19.12 o
  -9   3   1      136.22      165.19     17.00 o
  -8   3   1      134.59      132.32     16.21 o
  -7   3   1       96.71       97.67     13.70 o
  -6   3   1     1319.15     1350.66     25.97 o
  -5   3   1      845.67      787.54     18.73 o
  -4   3   1      753.10      760.63     16.66 o
  -3   3   1     1430.83     1536.99     20.25 o
  -2   3   1     3994.35     4273.19     42.18 o
  -1   3   1     1076.73     1165.22     16.46 o
   0   3   1     2641.97     2967.13     28.39 o
   1   3   1       23.74       10.35     12.86 o
   2   3   1     1546.20     1661.96     24.54 o
   3   3   1       51.78       24.05     10.99 o
   4   3   1      567.92      639.06     21.14 o
   5   3   1       62.17       52.58     14.39 o
   6   3   1      342.44      402.86     21.34 o
   7   3   1      436.72      413.11     24.29 o
   8   3   1       18.09       51.55     16.56 o
   9   3   1        6.27       18.43     17.84 o
 -12   4   1      119.72      118.37     21.24 o
 -11   4   1      422.11      417.35     26.51 o
 -10   4   1      315.01      316.82     22.72 o
  -9   4   1       33.26       44.01     14.04 o
  -8   4   1       69.84       85.35     13.90 o
  -7   4   1      342.09      331.75     17.35 o
  -6   4   1     1834.39     1812.51     30.31 o
  -5   4   1     2959.99     3062.88     34.89 o
  -4   4   1     2138.66     2341.77     28.43 o
  -3   4   1     2769.99     3001.63     29.47 o
  -2   4   1     4324.27     4424.68     41.84 o
  -1   4   1      279.30      236.54     11.24 o
   0   4   1        2.98       24.84      8.03 o
   1   4   1      305.52      388.57     14.73 o
   2   4   1       56.45       64.75     10.60 o
   3   4   1      500.18      544.00     19.76 o
   4   4   1       87.08       59.04     14.29 o
   5   4   1      432.74      476.83     22.13 o
   6   4   1       28.96       41.79     14.78 o
   7   4   1      134.13      118.22     18.23 o
   8   4   1       18.23      -28.04     28.04 o
   9   4   1       40.17       21.04     28.04 o
 -12   5   1       12.51       14.04     25.13 o
 -11   5   1       47.05       15.87     27.50 o
 -10   5   1      246.84      247.88     20.85 o
  -9   5   1      177.61      168.93     17.99 o
  -8   5   1       42.94       19.86     21.39 o
  -7   5   1     1063.77     1010.87     27.15 o
  -6   5   1      820.12      813.71     22.23 o
  -5   5   1      407.44      362.75     15.52 o
  -4   5   1     5454.93     5363.11     55.00 o
  -3   5   1     3467.38     3631.42     35.43 o
  -2   5   1     2911.33     3256.26     33.36 o
  -1   5   1     2839.30     3129.11     33.31 o
   0   5   1     1238.20     1432.17     24.44 o
   1   5   1       12.88       16.31     10.30 o
   2   5   1     1311.11     1419.90     28.24 o
   3   5   1      460.86      531.24     21.34 o
   4   5   1      129.81      131.92     16.85 o
   5   5   1      128.94       90.13     18.13 o
   6   5   1       25.57       31.88     15.67 o
   7   5   1      281.79      296.66     23.60 o
   8   5   1       27.61      -20.20     28.14 o
 -12   6   1        4.80       22.13     22.47 o
 -11   6   1        9.36       36.47     16.71 o
 -10   6   1      244.71      247.93     20.60 o
  -9   6   1       13.49       -9.66     20.55 o
  -8   6   1      155.50      153.85     16.26 o
  -7   6   1      113.16      141.19     14.14 o
  -6   6   1      180.25      180.46     14.98 o
  -5   6   1       87.12       90.82     11.83 o
  -4   6   1     2780.03     2824.47     36.22 o
  -3   6   1      348.33      340.82     15.33 o
  -2   6   1       26.05      -11.33     15.18 o
  -1   6   1      160.62      192.98     13.01 o
   0   6   1      227.49      274.69     14.98 o
   1   6   1      152.26      168.09     14.88 o
   2   6   1       46.61       19.91     21.04 o
   3   6   1       41.45       38.54     15.72 o
   4   6   1        3.29       18.82     20.70 o
   5   6   1       12.81      -23.41     23.41 o
   6   6   1       29.61      -27.50     27.50 o
   7   6   1        0.06        3.94     27.35 o
 -12   7   1      104.34       84.91     21.24 o
 -11   7   1       15.10       12.76     24.54 o
 -10   7   1       14.61        4.04     16.11 o
  -9   7   1      216.79      232.50     19.17 o
  -8   7   1        0.20       16.76     12.96 o
  -7   7   1      896.86      807.20     26.56 o
  -6   7   1      159.38      132.32     16.26 o
  -5   7   1      543.90      597.57     20.60 o
  -4   7   1      714.23      751.52     22.42 o
  -3   7   1        3.31      -16.61     16.61 o
  -2   7   1     1255.30     1359.38     28.04 o
  -1   7   1       35.50        6.65     17.40 o
   0   7   1     1632.67     1721.88     33.95 o
   1   7   1      420.94      404.88     20.30 o
   2   7   1      128.97      106.89     16.41 o
   3   7   1        0.22        6.85     19.81 o
   4   7   1      135.67      126.94     19.81 o
   5   7   1      174.09      174.70     19.12 o
   6   7   1        6.83       52.43     17.49 o
 -12   8   1      197.32      229.15     24.25 o
 -11   8   1       20.95       34.79     17.99 o
 -10   8   1      160.35      156.32     20.89 o
  -9   8   1       67.55       62.44     17.05 o
  -8   8   1      451.67      499.89     24.49 o
  -7   8   1      184.62      176.82     16.36 o
  -6   8   1      756.60      733.43     25.33 o
  -5   8   1     1346.91     1233.37     30.06 o
  -4   8   1        6.91        0.00     17.15 o
  -3   8   1     1172.78     1229.92     29.32 o
  -2   8   1       58.76       61.80     13.95 o
  -1   8   1      169.13      154.25     17.54 o
   0   8   1       66.17       55.00     15.52 o
   1   8   1       12.81        6.46     19.27 o
   2   8   1        4.76        6.41     14.93 o
   3   8   1       12.32       -9.41     24.34 o
   4   8   1       46.58       39.28     18.18 o
   5   8   1        3.85       10.69     17.79 o
 -11   9   1        0.00       22.52     14.93 o
 -10   9   1        4.45       40.95     15.23 o
  -9   9   1      197.66      196.53     21.73 o
  -8   9   1       42.48       60.47     15.57 o
  -7   9   1       34.16       30.50     14.34 o
  -6   9   1      139.75      111.08     16.76 o
  -5   9   1        0.54       37.60     12.07 o
  -4   9   1      247.71      257.49     18.43 o
  -3   9   1      109.44      117.14     15.77 o
  -2   9   1      336.19      383.40     20.01 o
  -1   9   1      107.53      123.15     15.42 o
   0   9   1      582.52      634.67     25.58 o
   1   9   1      392.79      416.76     24.74 o
   2   9   1       28.16       17.94     23.26 o
   3   9   1       34.97       43.81     19.37 o
   4   9   1        7.99        5.91     25.72 o
 -11  10   1       38.03        4.14     28.24 o
 -10  10   1      252.86      239.11     23.85 o
  -9  10   1       15.25      -20.94     22.62 o
  -8  10   1       24.55        3.25     20.80 o
  -7  10   1      385.80      348.31     23.31 o
  -6  10   1      126.49      122.81     17.64 o
  -5  10   1      172.17      158.29     18.68 o
  -4  10   1      295.28      301.74     21.39 o
  -3  10   1       61.77       37.50     15.97 o
  -2  10   1       76.50       56.62     17.05 o
  -1  10   1       62.48       81.85     17.40 o
   0  10   1       17.48       -1.63     25.43 o
   1  10   1      416.87      436.03     25.43 o
   2  10   1       80.84      109.75     19.27 o
   3  10   1       11.31       30.36     18.87 o
 -10  11   1      274.28      233.44     26.27 o
  -9  11   1      235.22      282.22     24.89 o
  -8  11   1      154.49      151.19     21.58 o
  -7  11   1       32.38       -5.08     22.92 o
  -6  11   1       57.03       41.74     17.54 o
  -5  11   1       46.33       35.28     16.02 o
  -4  11   1      271.54      294.20     22.87 o
  -3  11   1       19.82        9.71     22.42 o
  -2  11   1      469.29      480.63     26.71 o
  -1  11   1       67.17       94.72     18.23 o
   0  11   1        0.37      -24.49     24.49 o
   1  11   1      117.78       83.23     20.94 o
   2  11   1        0.03      -28.93     28.93 o
  -9  12   1        5.77       12.27     15.47 o
  -8  12   1       90.76      115.12     19.37 o
  -7  12   1       45.12        7.49     25.08 o
  -6  12   1       98.47      118.07     19.22 o
  -5  12   1       14.28        3.60     24.39 o
  -4  12   1        0.76       16.31     21.54 o
  -3  12   1       23.73        7.39     23.75 o
  -2  12   1      123.37      127.14     20.70 o
  -1  12   1      223.88      251.28     24.64 o
   0  12   1        5.22        0.00     28.43 o
  -7  13   1        1.93       12.47     23.90 o
  -6  13   1      142.87      147.10     23.06 o
  -5  13   1       43.87       55.83     17.64 o
  -4  13   1      118.90      114.48     22.08 o
  -3  13   1        4.89       18.73     25.23 o
   2 -13   2      245.75      279.61     25.92 o
   3 -13   2        0.02      -20.11     24.79 o
   4 -13   2        2.76      -25.77     27.01 o
   5 -13   2       37.15        7.93     27.74 o
   6 -13   2        0.05        0.00     24.05 o
   7 -13   2       35.55      -26.71     28.83 o
   0 -12   2      137.27      103.83     22.37 o
   1 -12   2       45.05       62.44     18.04 o
   2 -12   2      252.91      308.34     24.49 o
   3 -12   2       68.04       37.95     19.66 o
   4 -12   2      160.29      165.53     20.89 o
   5 -12   2        7.46       19.76     21.93 o
   6 -12   2      326.75      349.59     25.63 o
   7 -12   2      150.41      184.21     22.47 o
   8 -12   2        0.16        5.82     25.43 o
   9 -12   2       49.56       54.36     18.43 o
  -2 -11   2      332.96      291.10     25.23 o
  -1 -11   2        9.18       18.87     24.74 o
   0 -11   2       72.59      116.15     19.76 o
   1 -11   2       53.58       33.71     17.35 o
   2 -11   2       27.05      -13.01     22.77 o
   3 -11   2        5.49      -22.42     22.42 o
   4 -11   2       49.34       68.79     15.92 o
   5 -11   2       78.39       74.36     17.00 o
   6 -11   2       65.58       64.06     15.72 o
   7 -11   2        7.92        0.00     21.78 o
   8 -11   2       20.51       26.22     17.54 o
   9 -11   2        0.61      -26.02     26.02 o
  10 -11   2      203.95      225.85     22.62 o
  -4 -10   2       55.71       59.09     21.68 o
  -3 -10   2      163.31      153.80     22.92 o
  -2 -10   2      325.51      320.56     24.10 o
  -1 -10   2       83.75       90.03     18.13 o
   0 -10   2      537.27      506.15     27.25 o
   1 -10   2      219.25      235.85     20.16 o
   2 -10   2      443.15      460.62     23.51 o
   3 -10   2        9.15       12.52     18.82 o
   4 -10   2      368.49      324.51     21.19 o
   5 -10   2       23.59       12.76     21.04 o
   6 -10   2       99.29      117.29     17.74 o
   7 -10   2       85.17       88.65     16.26 o
   8 -10   2       48.88       53.17     16.26 o
   9 -10   2       33.01       10.74     24.05 o
  10 -10   2        0.84       23.36     15.28 o
  -5  -9   2        0.17       12.42     27.74 o
  -4  -9   2       51.81       68.45     17.35 o
  -3  -9   2      173.16      176.42     19.61 o
  -2  -9   2      139.63      126.99     19.17 o
  -1  -9   2      592.27      615.50     26.96 o
   0  -9   2      396.63      406.06     21.54 o
   1  -9   2      967.23      891.57     28.83 o
   2  -9   2     1052.26     1119.19     30.75 o
   3  -9   2      314.78      270.55     18.23 o
   4  -9   2      297.31      302.43     19.71 o
   5  -9   2       61.08       83.87     13.90 o
   6  -9   2      122.74      110.14     15.97 o
   7  -9   2       28.22       19.86     20.65 o
   8  -9   2      843.47      900.24     32.92 o
   9  -9   2       88.07      109.94     17.54 o
  10  -9   2       26.15       29.52     16.51 o
  11  -9   2       43.92       37.65     18.82 o
  -6  -8   2       72.69       61.60     18.97 o
  -5  -8   2       59.71       82.94     18.48 o
  -4  -8   2      649.39      679.72     30.36 o
  -3  -8   2       17.10       20.89     13.65 o
  -2  -8   2      264.17      244.87     20.40 o
  -1  -8   2       58.13       61.30     15.03 o
   0  -8   2      273.86      283.31     18.23 o
   1  -8   2       25.17        9.81     18.92 o
   2  -8   2        5.64       24.74     10.99 o
   3  -8   2      134.62      137.10     14.49 o
   4  -8   2      414.79      449.63     19.76 o
   5  -8   2      158.10      166.91     15.72 o
   6  -8   2      140.50      140.79     15.97 o
   7  -8   2       13.46       39.72     12.27 o
   8  -8   2        9.64       14.34     13.85 o
   9  -8   2       24.56       45.98     14.73 o
  10  -8   2        0.00       17.64     20.99 o
  11  -8   2       22.32       23.56     24.98 o
  -7  -7   2       38.83       85.70     18.87 o
  -6  -7   2        0.02       16.56     20.40 o
  -5  -7   2       33.45       36.81     16.31 o
  -4  -7   2       91.52       65.49     15.92 o
  -3  -7   2        8.13      -20.70     20.70 o
  -2  -7   2       52.96       17.49     21.83 o
  -1  -7   2      929.87      899.55     25.97 o
   0  -7   2     1628.86     1660.73     31.54 o
   1  -7   2        2.17        8.28     15.52 o
   2  -7   2       35.12       60.32     11.43 o
   3  -7   2      650.87      719.78     21.09 o
   4  -7   2     2614.99     2480.59     37.11 o
   5  -7   2       61.03       87.37     13.26 o
   6  -7   2      572.75      573.42     22.23 o
   7  -7   2      611.16      531.09     23.31 o
   8  -7   2      633.76      638.37     25.58 o
   9  -7   2      172.34      179.33     19.81 o
  10  -7   2       17.84        8.53     23.90 o
  11  -7   2       27.14       73.62     17.64 o
  -8  -6   2      160.88      113.64     23.90 o
  -7  -6   2        0.84        5.57     21.63 o
  -6  -6   2       12.98        4.93     19.12 o
  -5  -6   2        5.81       10.84     12.96 o
  -4  -6   2      673.46      753.34     26.36 o
  -3  -6   2     1170.02     1136.78     28.93 o
  -2  -6   2       34.70       46.67     11.43 o
  -1  -6   2      109.14      100.43     12.91 o
   0  -6   2       35.79       53.57     11.04 o
   1  -6   2      687.66      748.76     19.96 o
   2  -6   2      408.93      401.33     15.57 o
   3  -6   2      103.83      122.31     11.63 o
   4  -6   2      123.41      113.98     12.52 o
   5  -6   2      656.49      681.24     20.70 o
   6  -6   2      106.53      101.81     14.04 o
   7  -6   2       26.41       11.33     18.33 o
   8  -6   2      187.10      163.41     18.09 o
   9  -6   2       35.95       56.33     13.40 o
  10  -6   2      142.90      173.66     20.16 o
  11  -6   2        4.95       15.08     24.10 o
  -8  -5   2        1.85      -13.40     23.36 o
  -7  -5   2       81.83       89.05     17.30 o
  -6  -5   2        1.16       10.25     18.04 o
  -5  -5   2      351.09      413.60     21.04 o
  -4  -5   2     1478.89     1489.23     32.43 o
  -3  -5   2     2051.13     2112.47     34.25 o
  -2  -5   2      291.76      320.61     15.42 o
  -1  -5   2      288.90      356.34     15.03 o
   0  -5   2     1306.21     1270.23     22.87 o
   1  -5   2      622.08      661.24     16.85 o
   2  -5   2      143.60       97.97     10.15 o
   3  -5   2      173.11      244.28     12.66 o
   4  -5   2      946.99      968.64     21.04 o
   5  -5   2      156.25      158.48     13.31 o
   6  -5   2     1377.59     1311.92     27.99 o
   7  -5   2      986.52      935.67     26.66 o
   8  -5   2      405.87      362.45     20.85 o
   9  -5   2      177.48      188.69     18.97 o
  10  -5   2        1.85      -24.25     24.25 o
  11  -5   2      138.95      177.26     21.63 o
  -9  -4   2       66.52        1.97     30.21 o
  -8  -4   2       37.85       47.11     17.10 o
  -7  -4   2        7.36       12.12     18.68 o
  -6  -4   2      274.76      255.52     19.07 o
  -5  -4   2       16.08       23.60     12.22 o
  -4  -4   2        3.83        9.61     15.72 o
  -3  -4   2        0.77      -13.80     13.80 o
  -2  -4   2      460.55      475.25     16.02 o
  -1  -4   2      145.54      157.01     10.55 o
   0  -4   2       89.63       89.84      9.22 o
   1  -4   2     4020.87     4425.57     41.69 o
   2  -4   2     1464.37     1464.69     20.80 o
   3  -4   2      733.30      698.84     16.07 o
   4  -4   2       16.47       23.90      8.62 o
   5  -4   2      451.67      430.26     16.36 o
   6  -4   2      925.04      950.70     23.95 o
   7  -4   2      152.74      186.67     16.07 o
   8  -4   2       75.87       83.73     15.92 o
   9  -4   2      245.36      220.82     20.35 o
  10  -4   2       16.92        8.23     24.15 o
  11  -4   2      251.12      260.74     25.33 o
 -10  -3   2        9.96       23.11     19.86 o
  -9  -3   2       18.85      -22.03     28.48 o
  -8  -3   2      407.11      358.71     24.25 o
  -7  -3   2     1280.60     1259.69     34.05 o
  -6  -3   2     2727.17     2632.28     42.97 o
  -5  -3   2        8.44        8.92     10.64 o
  -4  -3   2      562.43      632.06     19.12 o
  -3  -3   2      193.63      207.96     12.07 o
  -2  -3   2     3838.03     3798.09     37.35 o
  -1  -3   2      707.34      729.09     15.08 o
   0  -3   2     4775.66     4966.46     45.73 o
   1  -3   2     2186.32     2462.31     25.08 o
   2  -3   2     2430.33     2114.00     22.23 o
   3  -3   2     2793.18     2842.90     27.60 o
   4  -3   2     4398.11     4758.35     47.95 o
   5  -3   2      518.71      555.38     17.35 o
   6  -3   2       22.82       19.86     11.88 o
   7  -3   2      435.36      440.36     19.91 o
   8  -3   2      283.04      284.20     19.07 o
   9  -3   2        0.31      -18.78     22.08 o
  10  -3   2       21.81       30.16     16.26 o
  11  -3   2       92.97      104.92     19.47 o
 -10  -2   2      141.22      123.89     22.92 o
  -9  -2   2        4.66       17.79     16.80 o
  -8  -2   2        5.01       13.16     19.42 o
  -7  -2   2      272.25      262.81     19.22 o
  -6  -2   2      286.30      251.47     18.09 o
  -5  -2   2      124.21      149.56     13.45 o
  -4  -2   2      888.79      911.97     20.11 o
  -3  -2   2        0.05        1.13      8.08 o
  -2  -2   2     1010.57     1126.49     17.74 o
  -1  -2   2     2439.48     2665.24     27.50 o
   0  -2   2      341.81      384.33     10.10 o
   1  -2   2     1678.33     1741.05     18.48 o
   2  -2   2      166.43      141.78      8.82 o
   3  -2   2     1264.64     1599.52     20.65 o
   4  -2   2       31.71       24.20      8.77 o
   5  -2   2      415.03      398.13     15.72 o
   6  -2   2      222.66      221.36     15.38 o
   7  -2   2     1010.80     1019.45     27.01 o
   8  -2   2       55.20       72.29     15.28 o
   9  -2   2      175.89      222.70     20.50 o
  10  -2   2        9.43       40.46     16.46 o
  11  -2   2       48.75       40.61     20.16 o
 -11  -1   2      121.54      115.31     23.56 o
 -10  -1   2      232.06      219.25     22.82 o
  -9  -1   2       22.83       12.62     16.26 o
  -8  -1   2       50.15       61.45     14.83 o
  -7  -1   2       36.44       29.72     14.44 o
  -6  -1   2     1851.24     1835.13     32.62 o
  -5  -1   2      105.07      110.44     11.33 o
  -4  -1   2      224.77      242.85     12.27 o
  -3  -1   2       56.35       82.54      8.28 o
  -2  -1   2     1625.58     1794.13     18.97 o
  -1  -1   2     7786.65     7723.91     43.07 o
   0  -1   2     4112.89     4029.26     27.35 o
   1  -1   2    23068.18    21379.96     68.40 o
   2  -1   2       96.02       66.87      8.03 o
   3  -1   2     1377.44     1298.42     18.68 o
   4  -1   2      350.93      334.95     13.65 o
   5  -1   2      884.74      968.30     21.93 o
   6  -1   2       39.29       40.26     12.66 o
   7  -1   2       22.23       50.02     13.70 o
   8  -1   2       34.75       13.16     21.29 o
   9  -1   2       73.41       59.33     17.79 o
  10  -1   2       75.49       37.50     21.09 o
  11  -1   2       33.97      -10.25     30.65 o
 -11   0   2        2.92       17.89     19.17 o
 -10   0   2        3.13      -26.32     26.32 o
  -9   0   2      392.11      401.09     24.59 o
  -8   0   2       16.34       14.54     14.14 o
  -7   0   2      164.22      156.61     16.21 o
  -6   0   2      826.36      855.84     22.92 o
  -5   0   2      320.76      378.81     14.73 o
  -4   0   2     2530.91     2943.18     29.81 o
  -3   0   2     1031.23     1033.69     16.66 o
  -2   0   2     1209.76     1375.94     15.42 o
  -1   0   2     1475.96     1412.95     14.78 o
   0   0   2     4308.77     4197.65     25.28 o
   1   0   2     2252.85     2268.30     20.89 o
   2   0   2      129.77       90.18      8.77 o
   3   0   2     1239.29     1224.26     19.27 o
   4   0   2      219.79      164.64     12.47 o
   5   0   2      158.28      166.81     13.06 o
   6   0   2      210.31      214.76     16.26 o
   7   0   2        2.88       24.15     13.75 o
   8   0   2       19.71      -16.71     22.62 o
   9   0   2      384.44      397.69     25.72 o
  10   0   2        2.01        9.36     25.53 o
 -11   1   2       22.79       28.43     18.58 o
 -10   1   2      119.51      146.11     18.18 o
  -9   1   2      237.90      231.76     20.11 o
  -8   1   2      922.81      907.58     27.94 o
  -7   1   2      398.00      400.74     19.42 o
  -6   1   2       65.09       70.22     12.12 o
  -5   1   2       13.31        9.95     13.65 o
  -4   1   2     3122.80     3161.10     32.82 o
  -3   1   2      672.07      775.37     14.09 o
  -2   1   2     6237.65     6181.75     41.64 o
  -1   1   2      337.26      345.01      7.84 o
   0   1   2     2673.05     2797.95     25.33 o
   1   1   2      754.39      759.84     13.06 o
   2   1   2     1062.28     1263.83     18.38 o
   3   1   2      622.85      603.97     15.67 o
   4   1   2      138.62      131.48     12.27 o
   5   1   2       52.47       50.91     12.47 o
   6   1   2        0.82       10.15     12.91 o
   7   1   2       28.24        5.08     22.32 o
   8   1   2       43.90       17.84     24.44 o
   9   1   2       54.69       84.61     16.41 o
  10   1   2        2.99       25.82     18.43 o
 -12   2   2        9.14       16.76     27.74 o
 -11   2   2        0.58      -12.76     24.44 o
 -10   2   2        1.81       -4.73     23.06 o
  -9   2   2      552.34      558.29     23.90 o
  -8   2   2      155.53      123.35     16.07 o
  -7   2   2       80.66       91.46     13.06 o
  -6   2   2      284.75      263.65     14.93 o
  -5   2   2      207.18      180.81     11.88 o
  -4   2   2      785.81      735.65     15.92 o
  -3   2   2     2396.26     2329.45     23.21 o
  -2   2   2    12442.15    12926.12     64.61 o
  -1   2   2    11369.48    11157.82     56.97 o
   0   2   2    14574.80    14853.50     69.93 o
   1   2   2     8838.30     9139.07     62.49 o
   2   2   2     3948.19     4632.59     44.20 o
   3   2   2     1842.27     1908.90     27.45 o
   4   2   2      861.93      870.72     22.23 o
   5   2   2      926.61      907.39     25.28 o
   6   2   2      137.97       94.86     16.02 o
   7   2   2     1645.56     1643.28     38.39 o
   8   2   2        2.97      -24.74     24.74 o
   9   2   2        5.41       18.53     23.85 o
 -12   3   2      118.22       85.50     22.72 o
 -11   3   2       32.61       22.23     18.13 o
 -10   3   2      350.13      403.95     22.13 o
  -9   3   2       86.60       82.94     16.80 o
  -8   3   2      246.99      274.04     17.54 o
  -7   3   2       20.36       12.47     11.97 o
  -6   3   2     2383.18     2378.44     33.26 o
  -5   3   2      301.06      339.78     14.14 o
  -4   3   2      655.36      660.20     15.87 o
  -3   3   2     2440.12     2422.05     24.89 o
  -2   3   2     2617.52     2613.90     26.46 o
  -1   3   2      363.69      402.17     11.88 o
   0   3   2     3129.64     3315.19     31.49 o
   1   3   2      572.81      685.09     15.97 o
   2   3   2      798.83      920.84     19.71 o
   3   3   2      172.28      157.15     13.31 o
   4   3   2      562.24      573.57     20.80 o
   5   3   2      173.23      224.12     17.64 o
   6   3   2      113.05      119.16     15.77 o
   7   3   2      140.95      164.25     19.12 o
   8   3   2       21.28       -3.50     24.74 o
   9   3   2       27.34       23.95     26.32 o
 -12   4   2      123.46      127.04     22.47 o
 -11   4   2      327.23      326.77     24.79 o
 -10   4   2      199.14      245.51     20.60 o
  -9   4   2       74.50       77.86     14.98 o
  -8   4   2      496.76      509.75     21.83 o
  -7   4   2      629.84      573.71     20.94 o
  -6   4   2     1439.56     1447.79     27.30 o
  -5   4   2      763.01      694.10     17.99 o
  -4   4   2     2686.62     2829.59     31.00 o
  -3   4   2     4166.51     4393.14     43.81 o
  -2   4   2     5996.80     5955.55     56.67 o
  -1   4   2      261.70      221.46     10.64 o
   0   4   2       12.35       -3.45     12.86 o
   1   4   2      869.43      922.17     19.81 o
   2   4   2      188.30      207.52     13.45 o
   3   4   2      109.31       95.65     13.55 o
   4   4   2        1.68        5.32     17.30 o
   5   4   2      106.02      102.50     15.62 o
   6   4   2       17.88       14.39     16.02 o
   7   4   2      124.13      108.56     18.13 o
   8   4   2      122.85      131.87     20.16 o
 -12   5   2        4.81       23.85     16.66 o
 -11   5   2       11.57      -25.72     25.72 o
 -10   5   2      302.86      286.12     22.13 o
  -9   5   2      143.11      146.16     17.74 o
  -8   5   2        9.12       32.52     12.42 o
  -7   5   2      206.53      220.72     15.67 o
  -6   5   2        1.43        2.66     15.18 o
  -5   5   2       11.66       34.50      9.46 o
  -4   5   2     1988.54     2098.53     29.12 o
  -3   5   2     1565.19     1885.69     26.91 o
  -2   5   2     3741.74     3911.53     40.51 o
  -1   5   2       11.81       -3.30     13.01 o
   0   5   2      720.59      771.77     20.35 o
   1   5   2      302.55      315.09     15.67 o
   2   5   2      176.71      177.70     15.18 o
   3   5   2      422.69      479.20     20.89 o
   4   5   2      310.90      297.45     19.02 o
   5   5   2      175.37      185.49     19.27 o
   6   5   2       31.57       58.50     16.46 o
   7   5   2      296.26      305.24     25.77 o
   8   5   2       58.57       46.67     20.55 o
 -12   6   2       12.28      -27.84     27.84 o
 -11   6   2        6.48       -7.05     23.80 o
 -10   6   2      452.08      400.15     24.94 o
  -9   6   2       16.20       12.37     14.04 o
  -8   6   2       19.15        8.48     20.99 o
  -7   6   2        5.38        1.08     17.45 o
  -6   6   2      846.01      862.10     24.10 o
  -5   6   2      948.86      922.57     23.26 o
  -4   6   2     1934.33     2022.19     31.00 o
  -3   6   2      376.60      370.63     15.28 o
  -2   6   2       60.30       55.14     10.89 o
  -1   6   2     1208.96     1196.51     24.49 o
   0   6   2       18.21      -17.64     17.64 o
   1   6   2      201.43      180.41     15.52 o
   2   6   2       12.20        2.17     19.02 o
   3   6   2        7.20       -4.88     19.51 o
   4   6   2       11.91       15.28     14.88 o
   5   6   2       90.40      125.32     19.47 o
   6   6   2       19.77        8.92     23.90 o
   7   6   2        1.52        0.00     26.12 o
 -12   7   2      101.78       98.07     20.01 o
 -11   7   2        9.09       29.76     15.67 o
 -10   7   2       25.65       28.09     16.21 o
  -9   7   2      102.24      123.89     16.90 o
  -8   7   2      117.34      116.05     15.23 o
  -7   7   2      399.18      378.76     20.16 o
  -6   7   2       45.28       71.75     13.35 o
  -5   7   2      404.19      445.74     19.07 o
  -4   7   2       51.06       56.52     12.27 o
  -3   7   2      269.29      237.82     15.87 o
  -2   7   2     1005.02     1000.87     25.33 o
  -1   7   2        3.48      -14.39     17.99 o
   0   7   2      461.54      465.35     20.16 o
   1   7   2      210.88      183.67     17.64 o
   2   7   2        3.89       -1.23     18.28 o
   3   7   2        2.51       13.95     14.19 o
   4   7   2      121.99      129.51     17.49 o
   5   7   2      163.63      168.14     22.62 o
   6   7   2       86.52       95.31     21.39 o
 -12   8   2      131.52      162.82     21.93 o
 -11   8   2        1.05        1.82     22.62 o
 -10   8   2      279.85      282.62     22.67 o
  -9   8   2        0.10      -18.68     18.68 o
  -8   8   2      754.60      715.49     27.70 o
  -7   8   2      300.22      283.95     18.97 o
  -6   8   2       40.95       30.75     14.44 o
  -5   8   2       69.38       83.63     14.34 o
  -4   8   2       44.10       58.64     12.32 o
  -3   8   2      708.86      730.33     23.31 o
  -2   8   2       65.29       48.74     13.90 o
  -1   8   2        6.22        7.93     18.23 o
   0   8   2       12.88       24.20     13.06 o
   1   8   2        2.73      -17.05     19.22 o
   2   8   2       35.65       37.40     15.62 o
   3   8   2       61.92       78.70     17.25 o
   4   8   2       54.03       53.81     17.99 o
   5   8   2       15.12       52.98     18.48 o
 -11   9   2        9.76       15.38     24.59 o
 -10   9   2        9.60       19.22     24.94 o
  -9   9   2       71.25       78.35     16.31 o
  -8   9   2      367.53      419.12     23.11 o
  -7   9   2        7.09        5.47     18.63 o
  -6   9   2      269.77      255.61     19.37 o
  -5   9   2      710.46      683.51     24.69 o
  -4   9   2     1062.90     1085.14     30.75 o
  -3   9   2      466.74      474.47     21.98 o
  -2   9   2      122.48      126.90     15.82 o
  -1   9   2       23.94       16.51     13.85 o
   0   9   2      542.05      505.02     25.58 o
   1   9   2      554.17      557.26     28.09 o
   2   9   2        6.48      -13.21     25.08 o
   3   9   2       49.51       76.78     18.53 o
   4   9   2       29.06       22.87     19.61 o
 -11  10   2        5.83        8.08     25.08 o
 -10  10   2       31.41       14.88     23.80 o
  -9  10   2        0.10      -12.02     23.01 o
  -8  10   2      119.06       66.68     17.89 o
  -7  10   2       38.49       44.75     15.42 o
  -6  10   2       14.39       47.21     13.55 o
  -5  10   2        9.58        1.43     19.37 o
  -4  10   2      153.79      120.69     18.58 o
  -3  10   2       27.44        7.10     22.47 o
  -2  10   2        5.23       13.85     14.29 o
  -1  10   2        0.00       10.69     20.50 o
   0  10   2        1.60        9.71     22.42 o
   1  10   2      109.64      131.77     19.27 o
   2  10   2       17.91        7.49     25.03 o
   3  10   2        9.50       51.00     18.92 o
 -10  11   2      367.70      330.57     27.10 o
  -9  11   2       42.84       22.37     26.22 o
  -8  11   2      238.78      231.42     22.08 o
  -7  11   2       31.99        8.43     22.13 o
  -6  11   2      209.56      198.55     20.40 o
  -5  11   2        9.52       13.60     13.95 o
  -4  11   2        5.99      -22.32     22.32 o
  -3  11   2      130.02      110.29     18.18 o
  -2  11   2       70.04       71.01     17.64 o
  -1  11   2       53.01       75.99     18.09 o
   0  11   2        1.56       -9.22     26.07 o
   1  11   2       71.58       95.55     20.20 o
  -9  12   2       17.57       12.17     26.27 o
  -8  12   2       10.53       -9.66     23.75 o
  -7  12   2       21.71       40.06     16.51 o
  -6  12   2       15.75        5.47     23.41 o
  -5  12   2        0.06        0.00     21.19 o
  -4  12   2       14.91       -9.07     24.34 o
  -3  12   2        2.00       23.06     16.90 o
  -2  12   2       82.88       91.32     21.24 o
  -1  12   2       12.93       -1.97     27.01 o
  -7  13   2       42.31       45.44     17.59 o
  -6  13   2      279.06      299.77     25.63 o
  -5  13   2      195.09      186.23     24.39 o
  -4  13   2       38.43        2.02     20.35 o
  -3  13   2       63.89       80.18     20.20 o
   2 -13   3      157.22      143.35     23.70 o
   3 -13   3        0.26       24.00     24.49 o
   4 -13   3        5.32      -13.85     26.46 o
   5 -13   3       58.81       63.32     18.73 o
   6 -13   3       14.47       14.04     25.58 o
   7 -13   3       59.66       60.66     20.45 o
   0 -12   3       97.11       77.62     21.29 o
   1 -12   3      104.95      113.49     20.70 o
   2 -12   3      135.94      136.80     20.85 o
   3 -12   3       21.46      -10.64     24.94 o
   4 -12   3      165.91      119.55     21.39 o
   5 -12   3        4.81       -8.87     22.57 o
   6 -12   3      201.68      227.52     21.44 o
   7 -12   3      154.81      152.18     21.83 o
   8 -12   3       63.60       63.47     19.71 o
   9 -12   3      112.73      112.46     20.40 o
  -2 -11   3      366.40      385.17     27.99 o
  -1 -11   3        0.65      -12.86     23.70 o
   0 -11   3       44.44       15.57     25.58 o
   1 -11   3      219.14      182.14     20.55 o
   2 -11   3       17.84      -23.70     23.70 o
   3 -11   3       47.98       39.82     15.47 o
   4 -11   3       42.92       62.29     14.83 o
   5 -11   3       48.80       52.09     15.47 o
   6 -11   3       74.96       67.41     15.52 o
   7 -11   3       22.86       21.19     16.51 o
   8 -11   3       82.89       71.75     17.74 o
   9 -11   3       55.74       43.07     18.38 o
  10 -11   3      109.05      131.82     20.55 o
  -4 -10   3        0.56        0.00     23.51 o
  -3 -10   3      206.08      227.28     24.05 o
  -2 -10   3      346.83      379.21     24.44 o
  -1 -10   3        1.39      -14.49     22.82 o
   0 -10   3        3.06       26.41     14.29 o
   1 -10   3      215.11      194.80     18.87 o
   2 -10   3      388.19      366.39     23.26 o
   3 -10   3       24.97       21.24     14.54 o
   4 -10   3      250.01      220.58     19.96 o
   5 -10   3        0.14       -8.43     18.87 o
   6 -10   3      377.39      403.70     22.08 o
   7 -10   3      166.48      147.59     19.66 o
   8 -10   3       18.85       -3.30     22.08 o
   9 -10   3       36.19       67.86     15.72 o
  10 -10   3       20.79       23.31     24.25 o
  -5  -9   3        6.44       36.07     17.35 o
  -4  -9   3      218.55      188.20     21.63 o
  -3  -9   3       35.85      -16.56     24.10 o
  -2  -9   3        5.69       16.66     19.91 o
  -1  -9   3      271.21      291.14     19.86 o
   0  -9   3        3.71       10.50     17.64 o
   1  -9   3      166.46      156.22     16.61 o
   2  -9   3      439.16      422.08     21.49 o
   3  -9   3      408.59      385.76     20.30 o
   4  -9   3       49.52       57.46     14.04 o
   5  -9   3       20.99        6.26     18.09 o
   6  -9   3      258.76      267.29     18.53 o
   7  -9   3       29.01        8.48     21.04 o
   8  -9   3      385.33      430.66     23.70 o
   9  -9   3       29.36       16.76     24.49 o
  10  -9   3       20.08       18.43     23.31 o
  11  -9   3       51.40       62.98     19.17 o
  -6  -8   3       50.45       61.65     19.22 o
  -5  -8   3        6.91       19.66     22.23 o
  -4  -8   3      149.09      175.83     18.48 o
  -3  -8   3      248.05      244.92     18.82 o
  -2  -8   3     1209.34     1092.58     31.69 o
  -1  -8   3        6.76       22.32     12.37 o
   0  -8   3      560.75      602.84     22.77 o
   1  -8   3      258.71      257.34     17.35 o
   2  -8   3      148.60      132.86     14.59 o
   3  -8   3       23.04       28.48     11.48 o
   4  -8   3      461.55      440.02     19.32 o
   5  -8   3      742.77      746.00     24.79 o
   6  -8   3      181.01      169.37     17.40 o
   7  -8   3        1.45       -7.84     19.12 o
   8  -8   3        0.06        4.29     18.73 o
   9  -8   3       32.44       30.95     15.23 o
  10  -8   3        3.81      -12.37     23.60 o
  11  -8   3       38.76       31.44     19.56 o
  -7  -7   3        1.59      -27.30     27.30 o
  -6  -7   3       50.96       56.97     17.00 o
  -5  -7   3      138.50      114.87     18.23 o
  -4  -7   3      175.26      185.54     17.69 o
  -3  -7   3        4.61      -17.99     17.99 o
  -2  -7   3     1743.91     1679.31     34.50 o
  -1  -7   3      780.61      820.36     24.20 o
   0  -7   3       61.70       42.04     13.21 o
   1  -7   3       56.59       81.95     13.21 o
   2  -7   3      719.99      680.45     20.80 o
   3  -7   3      804.84      810.36     22.47 o
   4  -7   3     3258.17     3106.99     41.15 o
   5  -7   3       57.31       18.04     18.82 o
   6  -7   3       12.62       26.27     11.68 o
   7  -7   3      147.61      132.71     15.87 o
   8  -7   3     1188.21     1167.49     32.52 o
   9  -7   3      212.45      193.62     20.06 o
  10  -7   3       12.49        5.13     16.16 o
  11  -7   3       26.40       17.25     18.92 o
  -8  -6   3       37.76       55.98     18.18 o
  -7  -6   3       22.35       -9.02     25.43 o
  -6  -6   3       15.43       11.14     20.30 o
  -5  -6   3      265.80      262.07     19.96 o
  -4  -6   3      426.11      383.84     21.24 o
  -3  -6   3      340.01      339.93     19.42 o
  -2  -6   3       10.06       22.27     11.29 o
  -1  -6   3       19.84       30.45     10.69 o
   0  -6   3      221.68      222.55     13.95 o
   1  -6   3      377.99      348.80     15.18 o
   2  -6   3       65.60       85.94     10.15 o
   3  -6   3       13.50       13.11     13.16 o
   4  -6   3        0.50      -13.95     13.95 o
   5  -6   3      260.47      237.08     15.13 o
   6  -6   3      127.46       93.09     13.95 o
   7  -6   3        0.55        3.45     16.66 o
   8  -6   3        5.37      -18.87     18.87 o
   9  -6   3       38.52       27.94     15.52 o
  10  -6   3        5.73      -23.36     24.79 o
  11  -6   3        4.57      -17.00     25.97 o
  -8  -5   3        1.95        7.39     14.73 o
  -7  -5   3       82.71       88.56     17.40 o
  -6  -5   3        0.73       17.05     18.73 o
  -5  -5   3      573.72      537.94     22.96 o
  -4  -5   3     2032.93     1988.14     36.47 o
  -3  -5   3     1501.74     1600.56     30.45 o
  -2  -5   3     1384.87     1412.80     26.91 o
  -1  -5   3        3.68        3.60     13.90 o
   0  -5   3     1253.60     1217.55     22.08 o
   1  -5   3      441.24      434.70     14.09 o
   2  -5   3      199.44      163.26     11.04 o
   3  -5   3      111.23      102.70     10.45 o
   4  -5   3      413.01      334.07     14.73 o
   5  -5   3      414.26      396.46     16.07 o
   6  -5   3     1648.87     1721.54     31.64 o
   7  -5   3      343.29      310.02     18.53 o
   8  -5   3      101.00       93.29     15.33 o
   9  -5   3      482.46      461.50     24.49 o
  10  -5   3        9.70      -20.99     20.99 o
  11  -5   3      397.39      417.45     27.50 o
  -9  -4   3       84.75       74.07     20.30 o
  -8  -4   3      241.25      235.80     21.83 o
  -7  -4   3       16.24       33.02     14.73 o
  -6  -4   3      366.39      355.06     19.56 o
  -5  -4   3      911.93      909.65     26.12 o
  -4  -4   3      118.17      113.69     13.31 o
  -3  -4   3      226.74      191.65     13.26 o
  -2  -4   3     8343.75     8486.02     77.91 o
  -1  -4   3      176.30      216.73     11.83 o
   0  -4   3      606.28      575.49     14.73 o
   1  -4   3        1.12       11.48      7.49 o
   2  -4   3        7.55        4.68     10.60 o
   3  -4   3      603.49      607.96     15.72 o
   4  -4   3      841.52      891.08     19.42 o
   5  -4   3      148.82      157.79     12.27 o
   6  -4   3      373.77      414.59     18.23 o
   7  -4   3       59.73       54.11     12.96 o
   8  -4   3       55.30       17.45     20.99 o
   9  -4   3       38.46       54.11     15.77 o
  10  -4   3       13.18       34.05     15.08 o
  11  -4   3      127.63      159.62     22.57 o
 -10  -3   3       34.12       55.09     19.51 o
  -9  -3   3        4.36      -14.54     24.25 o
  -8  -3   3      376.67      388.27     24.00 o
  -7  -3   3      349.63      334.51     20.60 o
  -6  -3   3      365.59      336.48     19.02 o
  -5  -3   3      242.60      257.39     16.36 o
  -4  -3   3       85.55      105.61     11.09 o
  -3  -3   3      523.52      490.23     15.72 o
  -2  -3   3       39.32       83.48      9.17 o
  -1  -3   3     3045.47     3309.13     31.98 o
   0  -3   3      793.54      723.57     14.69 o
   1  -3   3       13.24       26.17      7.49 o
   2  -3   3      436.09      437.46     12.37 o
   3  -3   3       40.65       38.14      8.48 o
   4  -3   3      146.35      182.14     11.53 o
   5  -3   3      104.14       63.28     11.97 o
   6  -3   3      126.20      130.79     13.85 o
   7  -3   3      647.18      662.76     23.51 o
   8  -3   3      283.10      276.46     19.27 o
   9  -3   3       49.70       77.81     16.41 o
  10  -3   3       21.50       -1.72     24.98 o
  11  -3   3       43.78       58.50     19.71 o
 -10  -2   3      324.69      306.13     27.35 o
  -9  -2   3        2.81        6.75     22.47 o
  -8  -2   3       26.11        0.00     23.01 o
  -7  -2   3      519.66      484.07     22.18 o
  -6  -2   3      493.96      515.61     21.04 o
  -5  -2   3      346.68      326.03     16.02 o
  -4  -2   3      398.26      377.43     14.44 o
  -3  -2   3      681.74      689.03     16.21 o
  -2  -2   3       38.91       31.98      8.03 o
  -1  -2   3    16477.30    16452.68     77.62 o
   0  -2   3       57.05       49.58      7.69 o
   1  -2   3       22.35       19.86      7.29 o
   2  -2   3     3143.10     2839.15     27.10 o
   3  -2   3     3484.84     4095.00     40.41 o
   4  -2   3     1707.04     1834.49     26.02 o
   5  -2   3      468.02      551.74     17.64 o
   6  -2   3        3.00        2.81     16.66 o
   7  -2   3      702.65      784.39     24.59 o
   8  -2   3       40.43       43.46     14.44 o
   9  -2   3      240.27      229.89     21.44 o
  10  -2   3       20.86      -28.88     28.88 o
  11  -2   3       49.40       72.49     19.17 o
 -11  -1   3      181.52      198.89     25.08 o
 -10  -1   3      225.72      255.91     22.47 o
  -9  -1   3        0.58        3.15     22.52 o
  -8  -1   3        6.32       17.45     19.51 o
  -7  -1   3        5.14       -9.12     19.22 o
  -6  -1   3     1865.17     1853.71     32.82 o
  -5  -1   3        1.36        6.26     14.19 o
  -4  -1   3     1309.81     1347.60     22.27 o
  -3  -1   3      256.08      256.90     10.89 o
  -2  -1   3     8050.81     7878.05     54.55 o
  -1  -1   3     1628.33     1580.40     15.92 o
   0  -1   3     3146.09     3095.06     27.94 o
   1  -1   3        0.42        3.30      9.26 o
   2  -1   3      333.90      363.04     11.14 o
   3  -1   3       32.45       27.60      8.53 o
   4  -1   3     1739.59     1687.68     25.53 o
   5  -1   3      267.55      263.15     14.83 o
   6  -1   3      191.94      180.86     15.67 o
   7  -1   3       37.65        3.50     21.24 o
   8  -1   3      154.58      144.78     16.80 o
   9  -1   3       40.47       65.64     16.36 o
  10  -1   3        8.28        3.70     26.96 o
  11  -1   3       34.84       19.07     29.17 o
 -11   0   3       30.55       -3.94     27.65 o
 -10   0   3       57.65       54.80     18.48 o
  -9   0   3       51.06       13.26     24.64 o
  -8   0   3      764.74      837.76     26.86 o
  -7   0   3       66.23       82.49     13.60 o
  -6   0   3        4.11        7.88     15.72 o
  -5   0   3       60.00       82.84     10.00 o
  -4   0   3     5778.38     6506.40     62.19 o
  -3   0   3      910.24      992.69     16.46 o
  -2   0   3     7622.62     7195.14     47.95 o
  -1   0   3        5.91        1.08      8.18 o
   0   0   3     7162.61     7088.20     39.92 o
   1   0   3      144.74      152.13      8.33 o
   2   0   3     1034.39     1009.64     16.51 o
   3   0   3      661.50      658.13     15.52 o
   4   0   3      739.42      749.05     18.38 o
   5   0   3     1812.89     1768.80     30.60 o
   6   0   3      359.70      351.91     19.02 o
   7   0   3        4.28      -11.09     21.49 o
   8   0   3        0.14      -23.36     23.36 o
   9   0   3      140.13      137.39     20.16 o
  10   0   3       12.10       30.11     18.13 o
 -11   1   3       86.65       90.48     20.40 o
 -10   1   3      154.23      135.52     20.06 o
  -9   1   3      253.27      241.82     19.91 o
  -8   1   3     2064.89     2160.18     40.06 o
  -7   1   3       54.95       51.55     13.40 o
  -6   1   3        0.02       16.11     10.05 o
  -5   1   3       28.38       36.12      9.17 o
  -4   1   3     1662.28     1784.02     23.06 o
  -3   1   3    15812.58    16199.97     81.71 o
  -2   1   3     1403.74     1187.39     15.13 o
  -1   1   3       76.44      102.11      7.05 o
   0   1   3       78.59       62.24      7.29 o
   1   1   3     8049.04     7790.09     54.26 o
   2   1   3      628.76      632.01     15.03 o
   3   1   3      498.40      572.78     16.51 o
   4   1   3      638.31      640.93     19.37 o
   5   1   3      489.94      504.62     20.06 o
   6   1   3      183.55      162.52     17.45 o
   7   1   3       10.96        7.93     19.71 o
   8   1   3       17.47       19.32     15.62 o
   9   1   3       24.91       61.80     19.07 o
  10   1   3       29.54      -26.76     31.79 o
 -12   2   3        7.26      -16.66     28.24 o
 -11   2   3       13.18       12.71     24.84 o
 -10   2   3        5.99      -20.45     23.70 o
  -9   2   3      716.52      805.58     28.14 o
  -8   2   3       66.21       90.87     14.93 o
  -7   2   3        0.05        5.82     17.25 o
  -6   2   3     1346.95     1332.62     25.82 o
  -5   2   3      410.08      383.79     14.88 o
  -4   2   3     1834.52     1692.02     22.82 o
  -3   2   3      113.37      135.67      9.22 o
  -2   2   3      132.72      164.54      9.41 o
  -1   2   3      694.95      728.55     13.21 o
   0   2   3    12950.89    12686.47     69.88 o
   1   2   3       26.39       28.09      8.23 o
   2   2   3       12.31       -4.58     13.16 o
   3   2   3        2.53       -2.12     13.11 o
   4   2   3     3436.09     3535.28     41.94 o
   5   2   3     1632.71     1516.39     32.28 o
   6   2   3       52.48        9.22     14.83 o
   7   2   3      441.64      471.61     24.25 o
   8   2   3       28.50       51.65     16.76 o
   9   2   3       43.84       53.71     20.40 o
 -12   3   3      282.53      227.03     27.70 o
 -11   3   3       17.01       23.01     17.00 o
 -10   3   3      225.52      210.52     21.58 o
  -9   3   3       11.96       11.93     19.86 o
  -8   3   3     1282.99     1259.93     30.50 o
  -7   3   3        1.12        1.92     16.51 o
  -6   3   3     1235.49     1213.22     24.98 o
  -5   3   3      561.63      498.27     16.26 o
  -4   3   3      365.28      369.84     13.26 o
  -3   3   3      944.35      899.95     16.61 o
  -2   3   3        2.58       -3.89     10.94 o
  -1   3   3     1762.89     1915.31     22.08 o
   0   3   3      319.74      368.81     12.02 o
   1   3   3      550.12      519.95     15.47 o
   2   3   3      158.65      159.17     12.02 o
   3   3   3       67.53       56.67     12.37 o
   4   3   3       28.90       47.65     14.24 o
   5   3   3      217.12      220.58     18.48 o
   6   3   3       24.04       18.92     15.87 o
   7   3   3       53.92       92.55     16.80 o
   8   3   3       29.90       23.46     26.61 o
   9   3   3       33.01       16.51     28.29 o
 -12   4   3       34.78       25.92     27.25 o
 -11   4   3      206.67      213.97     21.78 o
 -10   4   3      120.33      121.77     18.33 o
  -9   4   3       81.29       67.91     15.77 o
  -8   4   3      710.91      699.48     24.49 o
  -7   4   3       33.79       39.57     12.52 o
  -6   4   3      561.23      567.46     18.97 o
  -5   4   3      889.77      964.21     21.09 o
  -4   4   3       44.72       63.67      9.56 o
  -3   4   3      497.21      561.49     15.03 o
  -2   4   3      571.99      642.90     15.38 o
  -1   4   3        1.83       -7.29     12.32 o
   0   4   3        0.52        4.34     13.26 o
   1   4   3     2046.73     2196.59     30.16 o
   2   4   3      291.48      272.02     15.18 o
   3   4   3     1674.07     1821.67     33.36 o
   4   4   3       79.68       80.03     14.54 o
   5   4   3        6.56       17.54     14.34 o
   6   4   3        2.72       10.50     21.78 o
   7   4   3      142.98      141.14     20.99 o
   8   4   3      189.15      232.95     23.65 o
 -12   5   3       12.23        9.91     26.07 o
 -11   5   3       21.34       29.67     17.30 o
 -10   5   3      379.29      396.06     23.26 o
  -9   5   3       89.84       86.88     17.45 o
  -8   5   3       99.89      125.96     16.02 o
  -7   5   3      851.05      822.68     24.59 o
  -6   5   3      200.62      174.06     14.59 o
  -5   5   3      448.89      442.58     16.95 o
  -4   5   3      139.07      132.22     11.88 o
  -3   5   3       54.49       79.19     10.00 o
  -2   5   3     2908.60     2809.98     32.67 o
  -1   5   3     1808.72     1913.78     27.70 o
   0   5   3        0.05       -4.48     13.85 o
   1   5   3        0.49        0.84     15.38 o
   2   5   3      372.65      404.88     19.02 o
   3   5   3      296.58      281.63     17.89 o
   4   5   3        0.01       18.78     19.02 o
   5   5   3        2.84        5.72     22.08 o
   6   5   3       27.68       30.26     15.82 o
   7   5   3      301.07      324.80     26.51 o
 -12   6   3       56.75       27.40     30.06 o
 -11   6   3       75.25       75.40     17.20 o
 -10   6   3      512.62      464.12     26.27 o
  -9   6   3      168.36      179.97     17.64 o
  -8   6   3      213.58      240.04     18.09 o
  -7   6   3     1107.42     1132.99     28.09 o
  -6   6   3     1772.08     1698.82     32.03 o
  -5   6   3      150.51      141.19     12.96 o
  -4   6   3      155.53      166.42     13.26 o
  -3   6   3      844.08      917.59     21.83 o
  -2   6   3     2738.18     2783.91     36.47 o
  -1   6   3      385.07      397.10     17.49 o
   0   6   3      157.36      138.33     13.85 o
   1   6   3      295.12      285.63     17.25 o
   2   6   3      265.36      287.35     19.12 o
   3   6   3      167.65      126.85     17.69 o
   4   6   3       29.16       30.55     15.77 o
   5   6   3       69.82       28.93     18.28 o
   6   6   3        0.02        7.29     23.85 o
   7   6   3        0.73       -6.16     27.74 o
 -12   7   3      125.34      154.94     19.47 o
 -11   7   3        0.63       -3.55     21.14 o
 -10   7   3        1.50      -21.83     21.83 o
  -9   7   3       33.30       26.86     14.73 o
  -8   7   3      152.58      128.97     16.07 o
  -7   7   3      134.18      142.62     15.18 o
  -6   7   3     1647.95     1600.11     32.52 o
  -5   7   3       47.07       71.41     12.96 o
  -4   7   3      145.99      144.34     13.40 o
  -3   7   3       44.10       50.27     11.43 o
  -2   7   3     1556.76     1565.96     30.60 o
  -1   7   3     1754.04     1861.05     33.46 o
   0   7   3      531.74      533.31     21.98 o
   1   7   3      685.98      714.61     24.89 o
   2   7   3        1.49        1.28     20.25 o
   3   7   3      215.01      209.83     20.60 o
   4   7   3       73.84       49.87     17.35 o
   5   7   3      177.98      192.88     22.37 o
   6   7   3        9.06       19.17     18.04 o
 -12   8   3       17.82       25.48     16.95 o
 -11   8   3        4.59        9.17     22.37 o
 -10   8   3      402.64      415.28     24.29 o
  -9   8   3       13.50       16.46     14.39 o
  -8   8   3      444.16      452.44     22.72 o
  -7   8   3       20.01       31.39     11.78 o
  -6   8   3      233.99      214.22     18.38 o
  -5   8   3       52.85       65.89     13.31 o
  -4   8   3      291.89      300.80     18.87 o
  -3   8   3      517.86      463.33     21.34 o
  -2   8   3      404.46      393.89     21.04 o
  -1   8   3      227.08      225.70     17.30 o
   0   8   3      150.23      167.65     16.31 o
   1   8   3       18.14      -22.42     22.42 o
   2   8   3        0.26        0.00     22.08 o
   3   8   3       62.25       55.64     17.30 o
   4   8   3        0.40       -9.07     23.16 o
   5   8   3       20.11      -30.21     30.21 o
 -11   9   3       45.25       37.40     18.13 o
 -10   9   3        0.47      -14.00     21.24 o
  -9   9   3      156.72      156.17     19.17 o
  -8   9   3      288.49      238.27     20.65 o
  -7   9   3       10.40        4.14     18.09 o
  -6   9   3       66.91       70.86     15.18 o
  -5   9   3      181.42      174.89     17.69 o
  -4   9   3      389.63      398.48     21.93 o
  -3   9   3      481.72      513.79     22.72 o
  -2   9   3       98.23       77.62     15.28 o
  -1   9   3        0.01       -8.13     20.45 o
   0   9   3       47.06       71.41     15.97 o
   1   9   3      162.23      135.32     21.24 o
   2   9   3       57.58       79.59     17.30 o
   3   9   3       25.08      -11.14     25.67 o
   4   9   3        8.81       38.73     17.35 o
 -11  10   3        0.66      -27.55     27.55 o
 -10  10   3        3.90      -16.76     23.90 o
  -9  10   3        0.38       -6.90     20.40 o
  -8  10   3        5.43       14.54     18.78 o
  -7  10   3       59.51       71.16     15.72 o
  -6  10   3       35.18       41.89     14.24 o
  -5  10   3       89.10       99.05     15.52 o
  -4  10   3        1.20        1.43     19.86 o
  -3  10   3      202.60      181.50     19.96 o
  -2  10   3       10.65       31.29     14.24 o
  -1  10   3       12.03        1.58     22.67 o
   0  10   3       36.19      -18.23     24.74 o
   1  10   3       48.18       25.77     18.04 o
   2  10   3       73.03       54.75     20.60 o
 -10  11   3      137.31      147.59     21.78 o
  -9  11   3        0.19       16.85     25.33 o
  -8  11   3      180.92      215.16     20.65 o
  -7  11   3       18.15       13.55     21.34 o
  -6  11   3       96.39      121.82     17.79 o
  -5  11   3       35.85       53.57     14.98 o
  -4  11   3       45.37       46.27     15.97 o
  -3  11   3       25.83       18.18     15.62 o
  -2  11   3        2.57       10.25     21.29 o
  -1  11   3        9.91       19.61     15.87 o
   0  11   3        0.60        2.81     17.54 o
   1  11   3       65.46       53.37     20.89 o
  -9  12   3        4.28        0.00     23.90 o
  -8  12   3       14.43       15.57     24.00 o
  -7  12   3       40.14       45.14     17.99 o
  -6  12   3        0.52       11.04     20.70 o
  -5  12   3       95.90       81.36     18.28 o
  -4  12   3        8.86       -7.34     22.67 o
  -3  12   3       15.25       -7.49     26.91 o
  -2  12   3       49.43       95.90     18.13 o
  -1  12   3        1.50       13.16     18.23 o
  -7  13   3       62.71       75.05     19.61 o
  -6  13   3      194.30      241.47     24.05 o
  -5  13   3      283.52      280.94     28.58 o
  -4  13   3        1.94       12.42     23.26 o
   2 -13   4       43.08       65.59     19.37 o
   3 -13   4        2.18       18.04     24.29 o
   4 -13   4       59.60       99.30     18.13 o
   5 -13   4      128.61      122.46     20.35 o
   6 -13   4        2.11       50.51     16.46 o
  -1 -12   4        0.08      -12.42     26.36 o
   0 -12   4      129.30      128.47     22.92 o
   1 -12   4       67.80       38.49     19.32 o
   2 -12   4       20.17       12.71     24.00 o
   3 -12   4       11.01        9.81     16.16 o
   4 -12   4      114.37      112.36     18.04 o
   5 -12   4        8.03      -19.61     24.79 o
   6 -12   4       64.49       49.28     18.97 o
   7 -12   4       39.36       51.00     17.64 o
   8 -12   4      151.62      120.74     20.89 o
  -2 -11   4      348.45      332.64     27.70 o
  -1 -11   4       25.53       46.67     16.56 o
   0 -11   4        0.17      -20.75     22.42 o
   1 -11   4       26.34       16.51     16.46 o
   2 -11   4       52.32       67.12     15.67 o
   3 -11   4       86.93       69.14     17.94 o
   4 -11   4        8.21       11.78     14.44 o
   5 -11   4        4.02       24.74     14.00 o
   6 -11   4        4.78      -20.89     20.89 o
   7 -11   4       30.65       37.90     15.52 o
   8 -11   4       44.96       12.76     23.70 o
   9 -11   4       60.35       45.73     17.84 o
  -4 -10   4      106.29       92.55     21.04 o
  -3 -10   4      118.70      136.36     21.24 o
  -2 -10   4      337.43      354.52     24.25 o
  -1 -10   4       52.57       61.01     15.92 o
   0 -10   4      120.92      120.93     17.35 o
   1 -10   4      249.08      234.42     19.76 o
   2 -10   4      817.86      805.18     29.86 o
   3 -10   4      141.42      153.41     16.76 o
   4 -10   4       53.51       82.05     14.73 o
   5 -10   4        0.33       10.00     19.81 o
   6 -10   4      175.41      150.16     19.17 o
   7 -10   4      176.29      194.26     18.48 o
   8 -10   4       29.58       41.25     15.03 o
   9 -10   4        6.88       -1.82     23.51 o
  10 -10   4       21.15       28.68     18.28 o
  -5  -9   4        1.54        7.98     23.21 o
  -4  -9   4      252.67      250.44     22.08 o
  -3  -9   4      113.76       66.77     18.13 o
  -2  -9   4        9.63       27.99     15.18 o
  -1  -9   4       52.25       74.91     15.52 o
   0  -9   4       24.38       34.84     13.45 o
   1  -9   4       16.01        1.23     13.31 o
   2  -9   4       30.16       42.04     12.52 o
   3  -9   4       50.32       46.03     13.80 o
   4  -9   4      140.26      132.86     15.97 o
   5  -9   4      224.96      253.30     17.89 o
   6  -9   4      458.97      411.83     22.32 o
   7  -9   4       14.22       -1.43     19.96 o
   8  -9   4      138.88      133.25     16.76 o
   9  -9   4        7.55       40.26     14.04 o
  10  -9   4        0.11        1.87     23.16 o
  -6  -8   4       25.74       38.49     18.18 o
  -5  -8   4      184.62      159.67     20.75 o
  -4  -8   4       39.39       40.75     16.56 o
  -3  -8   4       58.65       82.35     16.31 o
  -2  -8   4     1323.41     1279.15     34.55 o
  -1  -8   4      200.74      188.89     17.99 o
   0  -8   4     1139.50     1228.35     30.70 o
   1  -8   4       55.43       85.20     12.22 o
   2  -8   4      742.74      802.13     24.49 o
   3  -8   4       41.88       51.20     12.27 o
   4  -8   4      609.82      622.45     22.08 o
   5  -8   4      630.58      590.86     23.31 o
   6  -8   4       28.82       65.10     12.71 o
   7  -8   4        0.27        9.36     17.05 o
   8  -8   4       62.71       94.07     16.16 o
   9  -8   4      174.48      167.65     19.27 o
  10  -8   4        0.04      -16.26     22.82 o
  11  -8   4        0.47      -16.07     25.92 o
  -7  -7   4        1.84       19.81     22.08 o
  -6  -7   4       90.62       49.48     18.13 o
  -5  -7   4       68.35       18.87     25.28 o
  -4  -7   4        5.93       -2.81     20.85 o
  -3  -7   4       59.20       58.50     14.34 o
  -2  -7   4        7.76      -11.33     20.11 o
  -1  -7   4      807.27      764.38     23.70 o
   0  -7   4      265.23      262.41     16.21 o
   1  -7   4     2146.70     2152.93     34.40 o
   2  -7   4      735.07      686.17     21.78 o
   3  -7   4      637.43      598.45     20.99 o
   4  -7   4      696.18      624.03     22.08 o
   5  -7   4      405.84      391.92     18.53 o
   6  -7   4       51.08       33.86     13.01 o
   7  -7   4        2.88       -4.98     18.43 o
   8  -7   4      390.82      420.95     22.42 o
   9  -7   4      233.56      259.31     20.55 o
  10  -7   4        4.36       -3.50     20.45 o
  11  -7   4       32.75       11.78     23.11 o
  -8  -6   4       47.02       52.48     18.78 o
  -7  -6   4       49.60       56.33     17.84 o
  -6  -6   4       20.23      -18.97     22.23 o
  -5  -6   4      131.22      121.97     16.90 o
  -4  -6   4     2042.82     2069.50     39.13 o
  -3  -6   4      195.80      192.29     16.21 o
  -2  -6   4       53.38       70.91     12.71 o
  -1  -6   4      459.92      459.53     18.04 o
   0  -6   4      809.84      839.18     21.39 o
   1  -6   4      112.45      109.01     11.68 o
   2  -6   4     2719.37     2726.40     34.69 o
   3  -6   4      141.37      166.22     12.76 o
   4  -6   4        5.69       14.93      9.71 o
   5  -6   4     1497.99     1432.56     29.08 o
   6  -6   4       81.21       80.28     13.40 o
   7  -6   4        3.61        3.55     19.12 o
   8  -6   4       52.41       32.13     14.83 o
   9  -6   4       51.89       54.65     14.39 o
  10  -6   4        1.35       13.75     15.13 o
  11  -6   4       44.83       59.23     19.37 o
  -8  -5   4       57.16       76.24     18.68 o
  -7  -5   4        7.37      -22.13     22.13 o
  -6  -5   4        5.75      -12.71     20.60 o
  -5  -5   4      146.52      157.60     16.02 o
  -4  -5   4      230.92      229.59     17.05 o
  -3  -5   4     1216.71     1193.65     26.32 o
  -2  -5   4      246.67      205.94     14.00 o
  -1  -5   4      519.99      583.23     17.45 o
   0  -5   4      101.76       95.85      9.95 o
   1  -5   4      211.48      241.27     11.93 o
   2  -5   4     1712.92     1775.10     25.92 o
   3  -5   4      130.43      124.38     10.50 o
   4  -5   4      561.14      605.25     18.23 o
   5  -5   4       14.10        0.89     15.23 o
   6  -5   4      275.23      284.29     16.71 o
   7  -5   4      769.01      766.00     24.89 o
   8  -5   4      212.29      223.93     17.99 o
   9  -5   4      283.07      304.25     21.19 o
  10  -5   4       47.42       29.86     17.10 o
  11  -5   4      573.45      658.33     32.13 o
  -9  -4   4      107.95       93.68     21.73 o
  -8  -4   4      304.56      296.22     23.36 o
  -7  -4   4        3.25       17.49     19.86 o
  -6  -4   4      268.96      300.11     19.37 o
  -5  -4   4       39.48       30.41     13.21 o
  -4  -4   4     1474.87     1434.68     28.73 o
  -3  -4   4     2626.09     2635.87     34.45 o
  -2  -4   4      170.62      163.41     11.48 o
  -1  -4   4     1688.24     1810.68     25.03 o
   0  -4   4      403.56      415.38     13.35 o
   1  -4   4       12.79       -4.24     10.99 o
   2  -4   4       58.84       45.63      8.13 o
   3  -4   4     1948.46     2103.01     27.01 o
   4  -4   4       15.81       29.27      9.07 o
   5  -4   4      337.73      396.55     16.02 o
   6  -4   4      484.27      447.21     19.12 o
   7  -4   4        2.11       15.62     17.35 o
   8  -4   4      102.56      106.79     14.93 o
   9  -4   4       25.36       14.93     19.91 o
  10  -4   4       71.15      113.20     17.59 o
  11  -4   4      159.40      227.03     22.96 o
 -10  -3   4       59.96       48.34     20.20 o
  -9  -3   4       33.83       32.57     17.40 o
  -8  -3   4      176.68      181.25     18.58 o
  -7  -3   4      101.86      120.09     15.03 o
  -6  -3   4      405.66      380.24     20.40 o
  -5  -3   4        4.72        6.70     15.62 o
  -4  -3   4      646.67      597.57     18.58 o
  -3  -3   4      470.81      504.18     15.72 o
  -2  -3   4       87.68       71.50      8.77 o
  -1  -3   4        1.67       -2.41     10.25 o
   0  -3   4      178.61      164.25      9.46 o
   1  -3   4       51.62       34.40      7.54 o
   2  -3   4     1068.93     1076.66     17.74 o
   3  -3   4       18.07       12.86      8.18 o
   4  -3   4     1711.85     1733.81     26.07 o
   5  -3   4       76.74       60.71     11.33 o
   6  -3   4      194.41      176.08     15.72 o
   7  -3   4      609.47      619.79     22.52 o
   8  -3   4      470.28      457.76     22.62 o
   9  -3   4       34.63       37.85     17.25 o
  10  -3   4       13.87       48.00     16.31 o
  11  -3   4       28.19       50.91     18.68 o
 -10  -2   4      403.10      387.39     26.66 o
  -9  -2   4       13.77       29.37     14.24 o
  -8  -2   4       35.61       44.99     15.08 o
  -7  -2   4       18.59       16.85     18.92 o
  -6  -2   4     2625.40     2460.04     38.93 o
  -5  -2   4        8.27       26.02     10.00 o
  -4  -2   4      381.60      349.54     14.49 o
  -3  -2   4      601.66      609.79     15.42 o
  -2  -2   4     1514.25     1618.30     20.60 o
  -1  -2   4       94.58       67.66      7.98 o
   0  -2   4     2447.95     2221.04     22.87 o
   1  -2   4      579.51      542.77     12.12 o
   2  -2   4      320.39      312.48     11.09 o
   3  -2   4     8497.24     8404.80     69.04 o
   4  -2   4      191.03      189.28     11.68 o
   5  -2   4      318.73      336.14     15.62 o
   6  -2   4      222.40      234.72     15.57 o
   7  -2   4      270.98      267.84     17.45 o
   8  -2   4       91.19       74.31     16.76 o
   9  -2   4       83.37      120.69     17.15 o
  10  -2   4        9.27        5.37     26.22 o
  11  -2   4       55.11       55.49     21.49 o
 -11  -1   4      163.00      177.46     22.96 o
 -10  -1   4      123.38      115.17     20.40 o
  -9  -1   4        1.65      -22.67     22.67 o
  -8  -1   4       10.72       39.72     13.85 o
  -7  -1   4      754.61      723.87     24.74 o
  -6  -1   4     1872.82     1817.78     31.93 o
  -5  -1   4      605.58      626.25     18.28 o
  -4  -1   4       58.66      115.07     10.20 o
  -3  -1   4       21.22       25.18      7.79 o
  -2  -1   4     3402.69     3559.67     33.17 o
  -1  -1   4     7129.19     6465.55     45.93 o
   0  -1   4     3324.39     3069.24     27.01 o
   1  -1   4    14693.07    13262.01     67.51 o
   2  -1   4       92.78       72.10      8.53 o
   3  -1   4      725.52      704.85     15.77 o
   4  -1   4       48.15       51.00      9.95 o
   5  -1   4      627.45      636.40     19.81 o
   6  -1   4      301.19      287.25     17.15 o
   7  -1   4      120.94      129.01     15.77 o
   8  -1   4      330.39      336.83     22.18 o
   9  -1   4       16.01       20.25     16.02 o
  10  -1   4       39.65        5.62     26.07 o
 -11   0   4       43.96       43.71     19.42 o
 -10   0   4      240.70      279.07     21.63 o
  -9   0   4       40.34       48.34     15.23 o
  -8   0   4      253.78      220.97     18.63 o
  -7   0   4       89.22       96.34     14.59 o
  -6   0   4      360.00      319.04     16.21 o
  -5   0   4       27.21       58.89      8.97 o
  -4   0   4     6428.97     6741.56     62.88 o
  -3   0   4      669.84      756.15     14.83 o
  -2   0   4     2581.69     2358.72     23.21 o
  -1   0   4      117.36      103.14      7.69 o
   0   0   4      266.54      243.79      8.77 o
   1   0   4      267.33      256.50      9.86 o
   2   0   4      833.24      664.04     14.49 o
   3   0   4       15.73       26.71      8.53 o
   4   0   4     1496.99     1547.97     25.77 o
   5   0   4      621.97      616.69     20.60 o
   6   0   4      547.32      553.56     21.58 o
   7   0   4      188.45      222.70     17.35 o
   8   0   4       25.84       28.53     15.38 o
   9   0   4       73.55       86.14     18.18 o
  10   0   4        4.31       25.48     26.36 o
 -11   1   4      131.25      165.33     21.04 o
 -10   1   4      210.17      183.52     21.54 o
  -9   1   4      138.00      112.41     17.15 o
  -8   1   4     1118.31     1074.74     28.98 o
  -7   1   4      348.65      364.52     17.89 o
  -6   1   4     3012.64     2877.69     36.47 o
  -5   1   4        7.91       22.72      8.48 o
  -4   1   4     1763.78     1711.53     22.82 o
  -3   1   4     2750.56     2762.37     27.79 o
  -2   1   4      731.23      814.59     13.85 o
  -1   1   4        6.86       -0.59      9.86 o
   0   1   4     1566.59     1452.03     17.15 o
   1   1   4     7510.16     6828.94     54.40 o
   2   1   4     1889.04     1890.37     23.90 o
   3   1   4      881.25      980.67     20.06 o
   4   1   4       79.91      100.09     11.68 o
   5   1   4      578.09      607.82     21.49 o
   6   1   4      138.95      129.01     15.62 o
   7   1   4       46.06       33.51     15.33 o
   8   1   4       75.51       48.39     17.15 o
   9   1   4       23.41        1.82     27.25 o
  10   1   4       21.06       23.70     19.22 o
 -12   2   4       82.51       47.16     22.77 o
 -11   2   4       18.57      -14.04     24.54 o
 -10   2   4      133.29      171.00     17.30 o
  -9   2   4      823.34      828.39     27.89 o
  -8   2   4       30.34       12.27     19.27 o
  -7   2   4        6.55        6.60     17.15 o
  -6   2   4      395.57      434.15     17.20 o
  -5   2   4      214.83      247.48     12.42 o
  -4   2   4      847.92      979.39     17.94 o
  -3   2   4        0.36      -11.29     11.29 o
  -2   2   4     1229.14     1103.27     16.16 o
  -1   2   4      615.83      520.99     12.37 o
   0   2   4      109.30       77.32      8.57 o
   1   2   4     1490.62     1477.85     20.85 o
   2   2   4     2529.19     2720.54     30.45 o
   3   2   4       11.81        9.26      9.86 o
   4   2   4     1083.43     1126.73     25.82 o
   5   2   4     2152.92     2179.00     37.50 o
   6   2   4      216.58      255.96     19.12 o
   7   2   4      333.99      306.96     22.03 o
   8   2   4       29.88       25.18     15.52 o
   9   2   4       75.15       76.04     22.13 o
 -12   3   4      451.31      469.44     31.88 o
 -11   3   4        8.61       18.82     24.39 o
 -10   3   4        8.05       -8.92     22.13 o
  -9   3   4       30.85       20.55     20.99 o
  -8   3   4      572.77      555.09     22.08 o
  -7   3   4      192.68      187.41     14.73 o
  -6   3   4     1256.14     1211.69     24.20 o
  -5   3   4       44.93       31.44      9.31 o
  -4   3   4     1217.15     1152.60     19.96 o
  -3   3   4     2956.74     2784.85     27.50 o
  -2   3   4      941.31      826.72     15.67 o
  -1   3   4      128.63      101.32      8.38 o
   0   3   4      422.34      420.45     12.96 o
   1   3   4     1806.11     1932.80     26.46 o
   2   3   4       13.79        9.36     13.95 o
   3   3   4      121.10      128.08     13.50 o
   4   3   4        3.21        3.01     19.32 o
   5   3   4      629.73      575.39     24.10 o
   6   3   4       73.98       62.29     16.46 o
   7   3   4        4.49      -17.40     22.96 o
   8   3   4        5.69       -9.07     24.84 o
 -12   4   4       15.39        3.84     26.81 o
 -11   4   4       36.80       49.82     15.87 o
 -10   4   4       19.17        4.44     23.56 o
  -9   4   4      307.09      267.59     18.53 o
  -8   4   4     2537.93     2418.55     40.51 o
  -7   4   4      146.86      150.60     14.04 o
  -6   4   4       14.69       -3.30     14.49 o
  -5   4   4      667.85      669.47     18.63 o
  -4   4   4      423.93      407.44     14.29 o
  -3   4   4     2653.39     2691.26     29.67 o
  -2   4   4     1485.37     1545.76     22.52 o
  -1   4   4      418.09      361.17     13.11 o
   0   4   4     4587.06     4570.65     44.20 o
   1   4   4     1346.28     1504.31     25.97 o
   2   4   4      122.28       92.45     14.24 o
   3   4   4      624.91      626.35     22.18 o
   4   4   4      299.28      293.26     19.37 o
   5   4   4        1.13      -21.83     21.83 o
   6   4   4       15.40       65.84     15.33 o
   7   4   4       60.80       49.38     17.79 o
   8   4   4      168.46      144.00     22.82 o
 -12   5   4       64.79       21.09     28.88 o
 -11   5   4        0.74       24.49     15.33 o
 -10   5   4      308.10      312.98     22.13 o
  -9   5   4       37.04       29.27     15.13 o
  -8   5   4        0.04      -20.85     20.85 o
  -7   5   4      429.88      430.95     19.17 o
  -6   5   4      465.76      469.49     18.68 o
  -5   5   4      202.95      203.18     13.40 o
  -4   5   4      152.73      146.21     12.37 o
  -3   5   4       76.61      108.91     10.10 o
  -2   5   4      388.37      369.30     14.24 o
  -1   5   4       44.01       65.59      9.81 o
   0   5   4      437.97      496.89     17.20 o
   1   5   4      481.49      483.24     18.33 o
   2   5   4       11.64       31.74     12.42 o
   3   5   4      242.35      244.53     18.43 o
   4   5   4      222.32      192.14     18.53 o
   5   5   4       22.22       22.08     22.67 o
   6   5   4      116.16      129.90     20.30 o
   7   5   4      329.64      328.99     26.81 o
 -12   6   4      217.19      235.11     23.31 o
 -11   6   4       68.91       71.80     17.15 o
 -10   6   4      423.17      438.39     24.34 o
  -9   6   4       58.12       44.25     15.57 o
  -8   6   4      687.39      621.86     23.60 o
  -7   6   4        0.23        1.58     11.63 o
  -6   6   4     3956.78     3686.52     45.68 o
  -5   6   4      427.52      407.15     16.95 o
  -4   6   4     1470.43     1509.83     27.60 o
  -3   6   4        3.91      -14.88     14.88 o
  -2   6   4     3000.79     2886.12     37.55 o
  -1   6   4     4420.53     4387.87     46.57 o
   0   6   4      174.46      212.05     15.38 o
   1   6   4      242.51      223.43     16.61 o
   2   6   4      245.57      199.44     17.54 o
   3   6   4      114.09       83.38     16.02 o
   4   6   4       29.78       34.30     15.57 o
   5   6   4       12.37       16.46     16.41 o
   6   6   4        1.46      -24.00     24.00 o
 -12   7   4       28.32        9.81     23.41 o
 -11   7   4        1.00      -23.26     23.26 o
 -10   7   4       42.91       40.75     16.11 o
  -9   7   4        0.04       16.85     17.54 o
  -8   7   4       24.85       15.18     19.86 o
  -7   7   4       12.04        9.22     16.02 o
  -6   7   4       59.69       34.50     13.16 o
  -5   7   4        0.07       10.99     14.19 o
  -4   7   4        0.17       -5.77     15.23 o
  -3   7   4      570.54      601.46     20.65 o
  -2   7   4     1500.19     1578.38     31.34 o
  -1   7   4      227.42      242.21     16.76 o
   0   7   4      147.62      125.12     15.67 o
   1   7   4      147.62      139.07     16.80 o
   2   7   4        1.56      -11.93     20.65 o
   3   7   4      133.83      165.04     17.45 o
   4   7   4        2.76       18.09     16.21 o
   5   7   4      329.66      280.75     25.77 o
   6   7   4        1.65      -27.35     27.35 o
 -12   8   4       11.94       31.19     16.90 o
 -11   8   4        0.04        1.82     22.72 o
 -10   8   4      361.97      354.32     23.06 o
  -9   8   4       12.54       -7.44     19.71 o
  -8   8   4      254.73      245.76     19.37 o
  -7   8   4       79.49       45.29     13.60 o
  -6   8   4       29.41       13.60     14.09 o
  -5   8   4      920.43      864.96     26.81 o
  -4   8   4       10.27       -6.60     17.74 o
  -3   8   4      742.66      791.04     25.77 o
  -2   8   4       67.85       66.53     13.60 o
  -1   8   4       42.60       34.64     15.03 o
   0   8   4       19.86       15.33     19.27 o
   1   8   4      287.63      241.57     19.61 o
   2   8   4      130.86      139.51     19.02 o
   3   8   4       31.16       36.81     16.56 o
   4   8   4       18.20      -14.83     26.32 o
   5   8   4        8.86       -8.23     28.14 o
 -11   9   4       22.18        7.59     24.44 o
 -10   9   4        4.56      -23.65     23.65 o
  -9   9   4       90.18       93.24     17.30 o
  -8   9   4       34.03       17.74     23.75 o
  -7   9   4       49.47       25.63     13.80 o
  -6   9   4       84.43       91.07     14.73 o
  -5   9   4        3.19        2.56     18.09 o
  -4   9   4      203.91      196.13     16.51 o
  -3   9   4       81.38       -7.69     20.75 o
  -2   9   4       31.07        5.27     18.43 o
  -1   9   4      104.32      102.26     16.80 o
   0   9   4       96.12       98.61     17.35 o
   1   9   4       53.34       61.90     17.30 o
   2   9   4       14.96        1.72     24.69 o
   3   9   4        0.24        5.67     24.69 o
 -11  10   4       16.73       18.18     25.97 o
 -10  10   4        3.17        1.87     22.47 o
  -9  10   4        2.79       33.86     15.13 o
  -8  10   4      153.85      130.34     18.38 o
  -7  10   4      235.03      195.84     20.16 o
  -6  10   4        7.43        4.48     19.86 o
  -5  10   4        6.10      -21.83     21.83 o
  -4  10   4        0.10      -11.68     20.11 o
  -3  10   4      234.92      210.92     19.47 o
  -2  10   4        5.31        7.64     22.08 o
  -1  10   4       34.06       49.67     16.21 o
   0  10   4        2.93       22.13     23.65 o
   1  10   4       31.59       18.23     25.13 o
   2  10   4       81.07       72.00     22.42 o
 -10  11   4        5.20      -27.30     27.30 o
  -9  11   4        8.07        7.54     22.92 o
  -8  11   4      103.73      105.41     18.53 o
  -7  11   4      121.86      114.97     18.97 o
  -6  11   4        3.62      -24.05     24.05 o
  -5  11   4       23.95        4.93     22.32 o
  -4  11   4      133.56      168.93     20.40 o
  -3  11   4       53.59       52.34     17.94 o
  -2  11   4        2.24       17.45     15.92 o
  -1  11   4       52.73       64.85     17.74 o
   0  11   4        1.23      -11.58     26.36 o
   1  11   4       93.29       98.02     21.88 o
  -9  12   4       51.43       73.72     18.43 o
  -8  12   4       11.69       13.75     24.59 o
  -7  12   4      106.36      137.00     19.51 o
  -6  12   4        5.97      -18.68     25.63 o
  -5  12   4      271.86      264.68     23.60 o
  -4  12   4        3.61      -22.47     25.13 o
  -3  12   4       20.18       11.48     24.34 o
  -2  12   4       49.30       46.47     18.43 o
  -1  12   4        0.19       -4.14     25.67 o
  -6  13   4      133.94      129.06     21.73 o
  -5  13   4      209.43      201.90     26.51 o
   2 -13   5       23.61       15.57     18.63 o
   3 -13   5        9.38       -2.02     23.31 o
   4 -13   5       56.95       83.87     18.97 o
   5 -13   5      214.74      165.43     24.39 o
   6 -13   5        5.25       -6.21     24.49 o
  -1 -12   5        7.07       23.01     18.04 o
   0 -12   5      132.64      126.94     21.93 o
   1 -12   5       29.58       20.89     25.87 o
   2 -12   5        1.47       20.30     22.52 o
   3 -12   5        0.99      -18.13     22.32 o
   4 -12   5       89.47       92.94     20.16 o
   5 -12   5        0.54      -26.56     26.56 o
   6 -12   5       12.96       33.61     16.95 o
   7 -12   5        0.02      -24.49     24.49 o
   8 -12   5      130.26      172.63     21.44 o
  -2 -11   5      302.93      370.93     25.18 o
  -1 -11   5       38.10       25.87     17.79 o
   0 -11   5       12.75      -20.99     23.06 o
   1 -11   5       67.71       82.94     16.85 o
   2 -11   5      115.00      100.04     18.87 o
   3 -11   5      292.93      312.83     23.16 o
   4 -11   5       15.73        9.66     22.62 o
   5 -11   5        6.13       -1.63     19.17 o
   6 -11   5       18.13        6.75     22.18 o
   7 -11   5       56.93       80.57     18.04 o
   8 -11   5        0.19      -23.36     23.36 o
   9 -11   5       20.83       47.11     17.49 o
  -4 -10   5      154.00      140.25     22.96 o
  -3 -10   5       25.88       66.87     17.40 o
  -2 -10   5      356.26      376.30     24.98 o
  -1 -10   5        5.22        1.63     21.49 o
   0 -10   5      137.41      123.49     17.79 o
   1 -10   5      204.26      254.78     20.16 o
   2 -10   5      361.08      367.13     21.88 o
   3 -10   5        0.53      -20.30     20.30 o
   4 -10   5        0.60       18.58     19.51 o
   5 -10   5        0.01        2.96     17.74 o
   6 -10   5      334.16      337.02     21.98 o
   7 -10   5      236.61      240.14     20.70 o
   8 -10   5       12.33      -24.89     24.89 o
   9 -10   5       27.01       59.18     14.98 o
  10 -10   5        3.25        8.18     23.26 o
  -5  -9   5       39.16       57.02     18.23 o
  -4  -9   5       59.31       85.50     18.97 o
  -3  -9   5       52.62       82.25     16.21 o
  -2  -9   5      178.44      178.05     18.97 o
  -1  -9   5       68.95       61.01     15.67 o
   0  -9   5       99.87       90.18     16.31 o
   1  -9   5       24.02        2.56     20.40 o
   2  -9   5       16.97        8.72     19.12 o
   3  -9   5       47.38       76.53     14.24 o
   4  -9   5        3.46       10.15     18.97 o
   5  -9   5      336.37      330.67     20.75 o
   6  -9   5       48.51       56.43     13.40 o
   7  -9   5       41.64       63.57     14.34 o
   8  -9   5        0.22       12.96     18.33 o
   9  -9   5        0.74       35.48     13.70 o
  10  -9   5       99.02       98.36     20.65 o
  -6  -8   5      106.57       83.18     21.68 o
  -5  -8   5        6.19      -24.00     24.00 o
  -4  -8   5      242.65      193.03     21.24 o
  -3  -8   5       18.45       13.11     19.07 o
  -2  -8   5      831.39      789.12     27.60 o
  -1  -8   5      221.87      223.93     17.64 o
   0  -8   5      444.41      467.71     21.78 o
   1  -8   5      127.53      142.07     15.77 o
   2  -8   5      306.84      311.20     18.04 o
   3  -8   5       43.09       33.26     13.16 o
   4  -8   5      586.67      547.60     22.72 o
   5  -8   5      959.27     1031.77     28.83 o
   6  -8   5      279.39      281.83     17.99 o
   7  -8   5      291.64      263.10     19.27 o
   8  -8   5       67.45       56.47     16.11 o
   9  -8   5      408.62      450.71     25.23 o
  10  -8   5       24.28       -1.87     24.64 o
  11  -8   5       20.54       22.87     26.41 o
  -7  -7   5        6.43       22.87     15.92 o
  -6  -7   5       33.59        8.87     24.54 o
  -5  -7   5        7.60      -17.45     22.67 o
  -4  -7   5      529.83      485.11     23.56 o
  -3  -7   5        1.03       -5.08     13.45 o
  -2  -7   5      186.47      199.44     16.31 o
  -1  -7   5     1201.17     1233.23     29.17 o
   0  -7   5      383.36      360.23     18.53 o
   1  -7   5       93.05       96.79     14.29 o
   2  -7   5      938.13      994.76     24.79 o
   3  -7   5       51.67       52.58     11.78 o
   4  -7   5      475.10      479.25     19.51 o
   5  -7   5      664.20      621.47     22.87 o
   6  -7   5        1.30      -12.86     18.13 o
   7  -7   5        3.30        8.43     13.55 o
   8  -7   5       68.09       77.12     16.56 o
   9  -7   5      113.15      107.28     17.69 o
  10  -7   5       15.55        7.24     21.54 o
  11  -7   5       34.32       16.21     29.47 o
  -8  -6   5       94.12       95.41     20.40 o
  -7  -6   5        0.40       12.47     22.77 o
  -6  -6   5       25.27       -6.31     22.96 o
  -5  -6   5       16.51       53.67     12.17 o
  -4  -6   5     1155.47     1053.06     29.17 o
  -3  -6   5      668.97      635.07     22.77 o
  -2  -6   5       33.72       32.97     11.38 o
  -1  -6   5        6.64        4.48     15.18 o
   0  -6   5       95.33       68.35     11.43 o
   1  -6   5      308.40      291.98     14.54 o
   2  -6   5      305.70      341.61     15.92 o
   3  -6   5      969.39      861.02     21.93 o
   4  -6   5      365.35      363.09     16.61 o
   5  -6   5     1354.01     1310.45     28.53 o
   6  -6   5       60.94       57.41     13.40 o
   7  -6   5        8.19       32.57     11.43 o
   8  -6   5       85.39      105.61     14.19 o
   9  -6   5       48.46       20.45     21.14 o
  10  -6   5        1.57       -5.32     24.05 o
  11  -6   5       18.15      -14.00     28.53 o
  -9  -5   5        0.41       30.01     16.95 o
  -8  -5   5      130.16      105.11     20.40 o
  -7  -5   5        1.99       19.27     13.80 o
  -6  -5   5       34.66       66.23     13.11 o
  -5  -5   5      190.39      145.47     16.16 o
  -4  -5   5        0.06        6.46     12.52 o
  -3  -5   5     1017.53     1112.29     26.07 o
  -2  -5   5        8.28       26.36     10.35 o
  -1  -5   5      851.44      841.35     20.40 o
   0  -5   5       70.31       46.13      9.71 o
   1  -5   5       30.74       42.33      9.46 o
   2  -5   5       58.20       47.60      9.17 o
   3  -5   5       63.93       43.02      9.71 o
   4  -5   5     1148.38     1201.78     24.44 o
   5  -5   5      536.90      591.31     20.16 o
   6  -5   5      120.77      100.38     14.14 o
   7  -5   5      280.60      269.76     17.94 o
   8  -5   5      297.77      321.99     20.30 o
   9  -5   5      377.43      397.05     24.44 o
  10  -5   5       30.64       57.36     16.85 o
  11  -5   5      526.21      521.33     31.10 o
  -9  -4   5      115.66      116.00     20.20 o
  -8  -4   5      444.54      416.66     26.27 o
  -7  -4   5        0.09       14.54     18.04 o
  -6  -4   5      724.82      662.12     24.39 o
  -5  -4   5       77.74       88.90     13.95 o
  -4  -4   5      463.21      494.67     18.73 o
  -3  -4   5      234.98      239.01     14.14 o
  -2  -4   5      946.74      843.57     19.56 o
  -1  -4   5      246.36      271.24     12.66 o
   0  -4   5      213.90      174.94     10.64 o
   1  -4   5      515.21      563.56     14.83 o
   2  -4   5      228.98      224.32     11.43 o
   3  -4   5       40.44       60.12      9.22 o
   4  -4   5      103.74       87.72     10.89 o
   5  -4   5      306.19      331.16     16.56 o
   6  -4   5      130.07      110.04     13.40 o
   7  -4   5        4.77        8.18     17.45 o
   8  -4   5        1.77       19.56     13.01 o
   9  -4   5       10.85       -4.68     20.99 o
  10  -4   5        1.65       17.74     21.58 o
  11  -4   5       91.03       88.95     20.35 o
 -10  -3   5       32.08      -20.01     27.01 o
  -9  -3   5      136.63      115.71     19.91 o
  -8  -3   5      172.84      173.07     18.28 o
  -7  -3   5      136.70      131.82     15.87 o
  -6  -3   5      664.45      649.41     23.51 o
  -5  -3   5      569.47      559.57     19.71 o
  -4  -3   5      231.39      200.47     13.90 o
  -3  -3   5     1470.95     1431.28     24.34 o
  -2  -3   5      483.29      455.44     14.73 o
  -1  -3   5     4360.10     4289.75     42.13 o
   0  -3   5     2311.83     2379.62     24.98 o
   1  -3   5     1703.56     1767.81     22.03 o
   2  -3   5      977.16      833.02     16.76 o
   3  -3   5      900.89      732.00     17.25 o
   4  -3   5     1320.97     1440.45     25.03 o
   5  -3   5      299.02      298.93     15.52 o
   6  -3   5       10.17       22.57     11.73 o
   7  -3   5      479.22      458.65     21.04 o
   8  -3   5      372.00      364.77     21.29 o
   9  -3   5       56.84       62.24     15.47 o
  10  -3   5        0.56      -12.66     23.36 o
  11  -3   5       65.94       57.71     20.70 o
 -10  -2   5      306.45      321.06     25.92 o
  -9  -2   5       47.59        6.50     25.67 o
  -8  -2   5        0.76       -9.81     20.85 o
  -7  -2   5      169.43      164.25     16.31 o
  -6  -2   5      907.12      877.92     25.72 o
  -5  -2   5       33.03       28.43     10.99 o
  -4  -2   5      327.76      362.99     14.34 o
  -3  -2   5      438.11      434.99     14.04 o
  -2  -2   5        8.45        7.39     11.68 o
  -1  -2   5      594.47      455.10     12.47 o
   0  -2   5      443.49      467.42     12.22 o
   1  -2   5     1285.65     1119.44     17.15 o
   2  -2   5     1666.56     1599.77     21.39 o
   3  -2   5     1253.35     1185.92     20.94 o
   4  -2   5      445.61      429.13     15.47 o
   5  -2   5       69.35       69.09     11.53 o
   6  -2   5       15.44        6.11     16.95 o
   7  -2   5      326.65      376.64     20.60 o
   8  -2   5       15.95       -1.38     20.80 o
   9  -2   5       14.98       16.21     23.70 o
  10  -2   5       59.56       66.08     18.92 o
 -11  -1   5       50.93       75.25     20.06 o
 -10  -1   5       23.39       14.00     26.22 o
  -9  -1   5       10.90       13.65     21.49 o
  -8  -1   5        4.69       18.23     19.51 o
  -7  -1   5       18.71      -11.09     20.01 o
  -6  -1   5      208.72      232.21     15.23 o
  -5  -1   5      184.66      154.69     12.86 o
  -4  -1   5      789.95      876.74     19.17 o
  -3  -1   5     1772.87     2052.89     24.44 o
  -2  -1   5     9741.02     9262.22     63.97 o
  -1  -1   5     5018.30     4655.55     42.73 o
   0  -1   5      259.68      264.34      9.91 o
   1  -1   5     1227.47     1297.88     17.89 o
   2  -1   5     1823.61     1660.58     21.58 o
   3  -1   5      166.34      136.90     10.60 o
   4  -1   5       18.04       27.30      9.61 o
   5  -1   5      129.24      108.17     12.52 o
   6  -1   5      328.14      280.94     18.38 o
   7  -1   5      224.71      206.58     18.23 o
   8  -1   5       49.00       58.25     15.77 o
   9  -1   5       16.11      -15.18     25.63 o
  10  -1   5       34.16        7.74     24.94 o
 -11   0   5       30.67       31.39     17.84 o
 -10   0   5      705.50      725.00     30.41 o
  -9   0   5      300.74      243.54     20.30 o
  -8   0   5        1.47       -9.76     19.32 o
  -7   0   5        1.19       12.42     17.59 o
  -6   0   5      187.32      230.83     14.73 o
  -5   0   5      586.44      622.35     17.79 o
  -4   0   5      316.06      331.85     12.76 o
  -3   0   5      522.37      578.00     13.65 o
  -2   0   5      331.31      274.29     10.45 o
  -1   0   5       13.67        9.22     10.50 o
   0   0   5     1455.11     1385.70     17.40 o
   1   0   5      963.19      860.13     15.52 o
   2   0   5      864.86      896.20     17.40 o
   3   0   5      405.40      372.41     14.59 o
   4   0   5      147.02      138.13     11.83 o
   5   0   5     1637.76     1516.44     30.11 o
   6   0   5       34.55        2.27     20.99 o
   7   0   5      198.76      199.19     18.58 o
   8   0   5       20.12       14.59     15.28 o
   9   0   5      157.11      164.79     21.14 o
  10   0   5        1.03      -16.21     25.67 o
 -11   1   5      164.15      152.91     21.73 o
 -10   1   5       88.71       67.17     18.48 o
  -9   1   5       51.77       12.27     16.07 o
  -8   1   5       64.83       58.20     14.93 o
  -7   1   5      243.71      286.27     16.16 o
  -6   1   5      520.91      497.04     18.04 o
  -5   1   5      311.40      285.03     13.50 o
  -4   1   5        0.83       13.65      8.33 o
  -3   1   5     2092.46     2016.43     22.77 o
  -2   1   5     5414.53     5463.64     47.55 o
  -1   1   5     1193.95     1248.70     16.85 o
   0   1   5     1238.78     1190.06     17.30 o
   1   1   5     1370.17     1276.25     19.37 o
   2   1   5       51.28       58.20      9.36 o
   3   1   5        9.81       18.53     10.10 o
   4   1   5      200.02      228.95     14.49 o
   5   1   5      474.12      401.93     20.65 o
   6   1   5      322.30      314.80     20.11 o
   7   1   5      169.17      141.09     18.38 o
   8   1   5       18.27       30.26     16.51 o
   9   1   5       54.87      -20.65     28.83 o
 -12   2   5      205.01      223.78     24.69 o
 -11   2   5       86.48      125.22     18.53 o
 -10   2   5        0.61      -13.80     22.03 o
  -9   2   5      530.77      509.21     24.29 o
  -8   2   5      268.29      237.53     17.99 o
  -7   2   5      938.13      990.03     24.98 o
  -6   2   5      775.86      783.65     21.14 o
  -5   2   5      329.95      288.48     13.06 o
  -4   2   5        1.22        9.61      7.93 o
  -3   2   5     1006.80     1127.82     18.33 o
  -2   2   5      331.60      342.59     11.19 o
  -1   2   5     9791.69     9571.35     66.03 o
   0   2   5       47.49       35.63      7.74 o
   1   2   5      159.63      216.44     11.24 o
   2   2   5     1550.80     1681.13     26.12 o
   3   2   5      509.32      549.86     18.38 o
   4   2   5      890.36      864.96     23.65 o
   5   2   5     1356.86     1349.72     32.08 o
   6   2   5       56.78       42.73     15.57 o
   7   2   5        6.69      -12.17     22.27 o
   8   2   5       14.40       -3.50     25.67 o
   9   2   5      212.01      282.87     25.43 o
 -12   3   5      482.48      522.12     31.19 o
 -11   3   5       79.29       69.78     17.99 o
 -10   3   5      104.80      102.70     17.10 o
  -9   3   5      397.47      368.07     21.14 o
  -8   3   5      811.21      810.06     25.28 o
  -7   3   5       47.19       45.98     12.76 o
  -6   3   5      150.99      139.95     13.01 o
  -5   3   5     1809.39     1785.65     27.05 o
  -4   3   5     2436.49     2769.87     30.45 o
  -3   3   5      103.97      165.28     10.40 o
  -2   3   5      557.46      546.71     13.80 o
  -1   3   5      134.96      135.13      9.71 o
   0   3   5      301.94      324.36     12.71 o
   1   3   5       27.36        1.33     14.29 o
   2   3   5      176.09      210.28     13.16 o
   3   3   5       46.11       24.84     12.52 o
   4   3   5     1812.95     1916.98     36.07 o
   5   3   5       78.66       61.80     15.87 o
   6   3   5      287.72      275.08     19.66 o
   7   3   5       52.52       76.43     18.48 o
   8   3   5      272.11      284.98     23.60 o
 -12   4   5       30.57       31.98     19.22 o
 -11   4   5        3.04       15.33     20.65 o
 -10   4   5       83.49       77.47     16.36 o
  -9   4   5        1.63       16.85     19.91 o
  -8   4   5     2988.10     2831.71     43.86 o
  -7   4   5      560.94      588.79     21.14 o
  -6   4   5      644.79      632.01     20.11 o
  -5   4   5       47.47       42.73     10.45 o
  -4   4   5      954.13      784.53     18.73 o
  -3   4   5     1160.40      987.27     19.76 o
  -2   4   5     1989.81     1976.95     26.76 o
  -1   4   5        0.40        1.28      8.67 o
   0   4   5        2.02       12.71     12.86 o
   1   4   5     1274.90     1433.69     26.76 o
   2   4   5      371.38      385.61     17.25 o
   3   4   5      257.82      246.55     17.74 o
   4   4   5       27.47       22.96     13.90 o
   5   4   5      238.21      224.22     18.63 o
   6   4   5      426.00      388.03     24.98 o
   7   4   5       70.77       84.37     18.78 o
   8   4   5       15.61        2.07     24.79 o
 -12   5   5      158.56      137.05     22.77 o
 -11   5   5        0.27       13.65     21.04 o
 -10   5   5      268.80      270.99     21.24 o
  -9   5   5       14.43       10.55     19.51 o
  -8   5   5      750.50      701.40     24.44 o
  -7   5   5       12.31        2.07     18.82 o
  -6   5   5     2663.51     2664.01     37.75 o
  -5   5   5      237.58      234.08     14.49 o
  -4   5   5      400.18      369.15     15.28 o
  -3   5   5       37.00       51.10      9.91 o
  -2   5   5      207.22      243.24     13.01 o
  -1   5   5      528.74      571.79     18.78 o
   0   5   5       87.45      108.71     12.62 o
   1   5   5      235.52      235.06     15.67 o
   2   5   5       65.94       82.84     14.44 o
   3   5   5       10.60       31.10     13.31 o
   4   5   5       47.25       50.36     15.38 o
   5   5   5        9.63       18.58     15.28 o
   6   5   5      183.19      167.75     21.04 o
   7   5   5      130.39      115.22     22.32 o
 -12   6   5      101.67       91.36     20.99 o
 -11   6   5       41.20       37.16     16.95 o
 -10   6   5      161.69      156.56     18.43 o
  -9   6   5       49.21       64.80     14.44 o
  -8   6   5      297.48      286.61     18.78 o
  -7   6   5       13.37        6.55     11.73 o
  -6   6   5      173.43      194.75     15.38 o
  -5   6   5      601.22      558.73     19.66 o
  -4   6   5        9.09        7.88     15.23 o
  -3   6   5        2.02        0.84     14.14 o
  -2   6   5      313.63      331.16     15.92 o
  -1   6   5     2530.98     2504.10     37.35 o
   0   6   5       84.96       95.31     14.09 o
   1   6   5      316.24      280.60     18.82 o
   2   6   5      908.05      877.43     28.29 o
   3   6   5      188.22      166.22     18.92 o
   4   6   5      141.46      123.40     19.86 o
   5   6   5       67.43        5.17     28.19 o
   6   6   5       13.25        0.00     27.30 o
 -12   7   5        1.13       21.78     25.08 o
 -11   7   5        3.94       -3.55     22.42 o
 -10   7   5       73.35       66.77     15.92 o
  -9   7   5        2.70       14.29     19.42 o
  -8   7   5       59.98       67.96     13.40 o
  -7   7   5       27.73        8.28     19.47 o
  -6   7   5        2.86       10.99     17.94 o
  -5   7   5      202.47      194.90     16.02 o
  -4   7   5      250.80      248.57     16.07 o
  -3   7   5      139.17      101.57     14.39 o
  -2   7   5      344.29      288.19     17.54 o
  -1   7   5      125.55      125.61     15.18 o
   0   7   5      302.08      318.40     18.48 o
   1   7   5        2.81       -5.08     20.11 o
   2   7   5        0.24       -4.19     19.76 o
   3   7   5      264.43      277.49     21.83 o
   4   7   5       40.46       62.04     15.77 o
   5   7   5      105.40      124.04     21.78 o
 -12   8   5       23.56        6.11     28.39 o
 -11   8   5        3.03      -22.08     22.96 o
 -10   8   5      500.71      474.96     27.15 o
  -9   8   5        0.19       15.92     13.21 o
  -8   8   5      193.22      220.82     18.04 o
  -7   8   5        8.65       13.60     13.50 o
  -6   8   5       44.94       46.32     12.91 o
  -5   8   5      379.15      354.96     19.51 o
  -4   8   5        6.42       -3.45     18.82 o
  -3   8   5      422.28      399.31     20.55 o
  -2   8   5      890.78      816.12     27.40 o
  -1   8   5      101.29      139.61     15.33 o
   0   8   5        6.28       10.69     18.63 o
   1   8   5      328.46      340.97     22.87 o
   2   8   5       43.59        3.15     24.39 o
   3   8   5        1.52        8.72     20.89 o
   4   8   5       23.67       -3.84     27.05 o
 -11   9   5       10.39       33.71     16.11 o
 -10   9   5        1.15       -5.27     21.83 o
  -9   9   5       17.30      -23.16     23.16 o
  -8   9   5       44.36       45.39     14.59 o
  -7   9   5       90.99       81.16     16.71 o
  -6   9   5        0.71        9.51     18.33 o
  -5   9   5       40.04       23.16     14.83 o
  -4   9   5       31.51       19.71     20.50 o
  -3   9   5      122.43      137.10     15.92 o
  -2   9   5       34.44       40.51     14.24 o
  -1   9   5       95.85      121.92     16.51 o
   0   9   5        5.34       -7.69     18.87 o
   1   9   5      249.49      262.61     22.67 o
   2   9   5       22.37       16.21     25.13 o
   3   9   5        0.64      -13.80     24.98 o
 -11  10   5       84.12       88.41     21.93 o
 -10  10   5        0.12      -25.08     25.08 o
  -9  10   5        7.60        7.00     21.78 o
  -8  10   5       94.35       94.96     17.45 o
  -7  10   5      379.49      405.38     23.60 o
  -6  10   5        6.52       31.98     14.09 o
  -5  10   5       41.45       -3.01     23.06 o
  -4  10   5       24.00       49.38     14.88 o
  -3  10   5      468.31      517.49     24.74 o
  -2  10   5       65.17       46.42     16.80 o
  -1  10   5       30.09       -8.28     24.64 o
   0  10   5       59.85       -3.50     27.74 o
   1  10   5        0.55       -5.62     24.59 o
   2  10   5      242.48      261.97     25.72 o
 -10  11   5        0.01       20.20     21.93 o
  -9  11   5       34.06       11.43     23.75 o
  -8  11   5      116.20      103.24     19.61 o
  -7  11   5       20.99       22.67     16.46 o
  -6  11   5       73.24       76.63     18.53 o
  -5  11   5       11.72       29.52     13.85 o
  -4  11   5      250.19      259.46     21.68 o
  -3  11   5       27.89       50.22     16.66 o
  -2  11   5        5.96       -3.60     22.23 o
  -1  11   5       10.45      -13.16     25.53 o
   0  11   5        8.05       15.92     18.33 o
  -9  12   5       18.41      -28.98     28.98 o
  -8  12   5        8.52      -25.23     25.23 o
  -7  12   5      123.90      127.59     20.20 o
  -6  12   5        0.39      -19.02     23.90 o
  -5  12   5      160.89      160.11     22.27 o
  -4  12   5        2.08       13.40     24.00 o
  -3  12   5        0.12       21.54     22.42 o
  -2  12   5       39.93        2.02     30.26 o
   3 -13   6        4.57       14.39     23.70 o
   4 -13   6       18.62       24.49     27.40 o
   5 -13   6      257.19      235.36     26.41 o
   0 -12   6        5.60       21.93     25.28 o
   1 -12   6       29.33      -11.48     18.48 o
   2 -12   6        1.40      -13.01     23.16 o
   3 -12   6        0.02        9.17     22.82 o
   4 -12   6       15.28       20.11     22.77 o
   5 -12   6       23.25       12.96     23.21 o
   6 -12   6        3.83       -7.59     21.49 o
   7 -12   6        0.02      -15.77     23.01 o
   8 -12   6       65.09       27.94     19.42 o
  -2 -11   6      299.19      306.52     25.58 o
  -1 -11   6        1.05       24.15     15.97 o
   0 -11   6       50.82       40.51     17.74 o
   1 -11   6      336.02      397.54     23.75 o
   2 -11   6      502.98      524.53     27.45 o
   3 -11   6      237.73      214.02     20.99 o
   4 -11   6      148.17      142.17     18.13 o
   5 -11   6       63.08       74.17     16.95 o
   6 -11   6        0.77       13.80     20.40 o
   7 -11   6      119.38      128.42     19.91 o
   8 -11   6        3.20      -27.65     27.65 o
   9 -11   6        2.46       -6.16     21.58 o
  -4 -10   6       19.81       38.88     17.59 o
  -3 -10   6        6.84      -26.61     26.61 o
  -2 -10   6      113.05       97.03     19.91 o
  -1 -10   6       34.27       32.72     17.10 o
   0 -10   6        1.34        7.74     19.27 o
   1 -10   6      143.74      160.55     17.45 o
   2 -10   6       41.60       28.29     15.33 o
   3 -10   6       54.07       78.55     15.42 o
   4 -10   6        0.02      -13.11     18.38 o
   5 -10   6        5.49       -6.01     20.89 o
   6 -10   6       18.29       18.82     19.96 o
   7 -10   6      482.15      468.35     26.02 o
   8 -10   6        7.68       18.73     15.38 o
   9 -10   6       44.32       31.79     17.40 o
  -5  -9   6       42.86       35.92     19.71 o
  -4  -9   6       67.96       68.25     18.04 o
  -3  -9   6        2.12       10.00     18.23 o
  -2  -9   6      777.15      678.48     29.96 o
  -1  -9   6      237.16      279.96     19.71 o
   0  -9   6      325.32      352.40     21.63 o
   1  -9   6       77.64       87.72     14.54 o
   2  -9   6      215.84      218.95     17.40 o
   3  -9   6      935.45     1016.10     29.81 o
   4  -9   6       60.37       83.23     14.64 o
   5  -9   6       34.32        6.75     20.65 o
   6  -9   6      143.54      144.83     16.16 o
   7  -9   6        0.00      -19.81     19.81 o
   8  -9   6        3.36       -5.03     21.04 o
   9  -9   6       61.19       58.35     18.38 o
  10  -9   6       80.13       77.02     20.06 o
  -6  -8   6        1.95       -0.99     17.94 o
  -5  -8   6       10.72        3.55     21.09 o
  -4  -8   6       32.86        3.20     22.82 o
  -3  -8   6       82.76       49.82     16.07 o
  -2  -8   6      597.38      575.54     24.39 o
  -1  -8   6      426.23      445.44     22.27 o
   0  -8   6      246.86      293.12     17.79 o
   1  -8   6      366.91      329.43     18.87 o
   2  -8   6     1107.58     1165.91     29.12 o
   3  -8   6      841.13      861.41     26.17 o
   4  -8   6        2.66        0.00     17.79 o
   5  -8   6     1337.78     1276.54     32.48 o
   6  -8   6      189.45      218.90     17.25 o
   7  -8   6       42.36       31.59     16.26 o
   8  -8   6       43.32       50.46     14.64 o
   9  -8   6      212.03      235.95     22.67 o
  10  -8   6       83.82       57.90     19.32 o
  -7  -7   6       10.73       23.75     24.25 o
  -6  -7   6      129.49      158.58     18.13 o
  -5  -7   6        0.68       -7.93     21.68 o
  -4  -7   6      501.52      488.46     25.23 o
  -3  -7   6      164.29      177.60     16.85 o
  -2  -7   6      393.83      388.03     20.70 o
  -1  -7   6      866.55      821.64     25.33 o
   0  -7   6      455.11      468.60     20.30 o
   1  -7   6      110.60      106.05     13.65 o
   2  -7   6      509.90      510.88     20.40 o
   3  -7   6       32.62       22.32     13.16 o
   4  -7   6       72.19       58.40     13.01 o
   5  -7   6      219.65      205.10     16.36 o
   6  -7   6       12.91       37.95     12.32 o
   7  -7   6       94.39      102.80     14.93 o
   8  -7   6      118.72      124.87     17.25 o
   9  -7   6       80.95       89.89     17.05 o
  10  -7   6        2.62       -9.41     24.00 o
  -8  -6   6        8.63        8.08     25.08 o
  -7  -6   6        0.51        0.00     23.31 o
  -6  -6   6      117.55       84.47     18.87 o
  -5  -6   6      131.74       87.96     16.71 o
  -4  -6   6     2161.51     2112.08     40.11 o
  -3  -6   6        0.01        8.92     17.59 o
  -2  -6   6        4.15        5.03     11.93 o
  -1  -6   6      552.29      503.93     19.37 o
   0  -6   6      813.32      763.84     21.34 o
   1  -6   6     2224.49     2282.78     33.41 o
   2  -6   6       10.48       10.55     10.64 o
   3  -6   6        0.01        8.82     14.09 o
   4  -6   6       37.81       16.07     17.30 o
   5  -6   6     1085.36     1042.41     27.05 o
   6  -6   6      153.03      145.62     15.18 o
   7  -6   6       91.94       89.74     14.78 o
   8  -6   6       80.80       48.00     16.61 o
   9  -6   6       69.50       64.80     17.99 o
  10  -6   6       53.19       91.51     18.73 o
  11  -6   6        0.09        0.00     26.96 o
  -9  -5   6        0.10      -24.29     24.29 o
  -8  -5   6      124.65      193.57     20.30 o
  -7  -5   6       29.91        6.50     22.72 o
  -6  -5   6      117.95      117.78     16.46 o
  -5  -5   6      212.55      235.01     17.59 o
  -4  -5   6      205.90      204.36     16.36 o
  -3  -5   6      196.99      168.34     15.52 o
  -2  -5   6       40.22       54.26     11.33 o
  -1  -5   6     1423.66     1424.09     26.46 o
   0  -5   6      154.85      185.19     12.42 o
   1  -5   6     2161.05     2051.86     29.72 o
   2  -5   6     1892.81     1926.49     28.93 o
   3  -5   6        0.45       16.61      8.92 o
   4  -5   6      280.51      283.70     14.93 o
   5  -5   6       25.03       10.74     16.02 o
   6  -5   6        2.60      -15.47     17.05 o
   7  -5   6       56.38       49.03     14.34 o
   8  -5   6      189.03      199.78     18.18 o
   9  -5   6      424.91      409.76     25.53 o
  10  -5   6       33.14       22.18     27.55 o
  11  -5   6      189.60      243.44     23.70 o
  -9  -4   6      163.48      155.23     22.13 o
  -8  -4   6      361.29      392.86     24.79 o
  -7  -4   6       10.21        8.82     20.99 o
  -6  -4   6      635.28      612.65     24.54 o
  -5  -4   6      116.96      125.12     15.52 o
  -4  -4   6     2638.74     2675.54     38.68 o
  -3  -4   6      828.62      843.67     22.52 o
  -2  -4   6      442.82      539.17     17.10 o
  -1  -4   6       67.55       32.03      9.71 o
   0  -4   6     1128.12     1099.92     20.50 o
   1  -4   6      407.75      332.24     13.45 o
   2  -4   6        0.04       17.35      8.23 o
   3  -4   6     2081.56     2021.06     28.93 o
   4  -4   6      518.03      564.15     18.13 o
   5  -4   6        0.70        2.81     14.19 o
   6  -4   6      435.92      416.91     19.51 o
   7  -4   6       64.83       85.60     15.18 o
   8  -4   6      486.95      479.79     24.34 o
   9  -4   6       51.52       48.15     17.30 o
  10  -4   6        2.46        1.87     17.25 o
 -10  -3   6       86.35       87.72     20.75 o
  -9  -3   6       86.05      120.24     18.33 o
  -8  -3   6      104.36       84.76     17.64 o
  -7  -3   6      162.04      177.75     18.53 o
  -6  -3   6      429.37      398.28     20.75 o
  -5  -3   6       83.41       72.74     13.50 o
  -4  -3   6      195.01      216.44     14.19 o
  -3  -3   6      912.00     1060.75     21.83 o
  -2  -3   6     1595.55     1614.95     24.94 o
  -1  -3   6     3171.44     3608.06     36.47 o
   0  -3   6     1385.75     1344.94     20.45 o
   1  -3   6       56.11       84.56      8.53 o
   2  -3   6        1.11      -10.69     11.97 o
   3  -3   6      302.92      352.35     14.39 o
   4  -3   6       95.38       76.73     11.38 o
   5  -3   6       59.19       81.36     12.17 o
   6  -3   6        4.03       20.94     11.93 o
   7  -3   6      229.39      208.21     18.92 o
   8  -3   6      236.04      242.16     20.35 o
   9  -3   6      160.66      155.03     20.40 o
  10  -3   6        7.50       -7.59     27.20 o
 -10  -2   6      140.96      140.20     22.23 o
  -9  -2   6       39.90       13.11     25.18 o
  -8  -2   6      171.12      166.96     18.78 o
  -7  -2   6       24.01       12.22     18.87 o
  -6  -2   6     1977.63     1896.97     34.89 o
  -5  -2   6       96.10       84.71     12.07 o
  -4  -2   6      658.75      704.65     18.97 o
  -3  -2   6     5620.37     5639.67     53.37 o
  -2  -2   6       86.26       71.21      9.02 o
  -1  -2   6     4954.69     5361.24     52.38 o
   0  -2   6     1504.81     1464.59     19.96 o
   1  -2   6     1938.46     1969.91     23.31 o
   2  -2   6        7.24      -11.78     11.97 o
   3  -2   6     1715.18     1658.31     25.33 o
   4  -2   6      576.39      585.84     18.09 o
   5  -2   6       77.75       43.66     12.52 o
   6  -2   6      114.62      126.16     15.03 o
   7  -2   6      522.34      492.35     23.51 o
   8  -2   6       73.46       88.75     16.80 o
   9  -2   6       18.47        5.13     23.06 o
  10  -2   6       33.60       21.49     26.56 o
 -11  -1   6       39.61       42.43     19.02 o
 -10  -1   6      109.92      123.64     19.61 o
  -9  -1   6       31.98       32.97     15.82 o
  -8  -1   6       63.13       56.82     15.82 o
  -7  -1   6      171.30      162.72     15.77 o
  -6  -1   6      180.57      186.92     14.73 o
  -5  -1   6       22.42       16.51      9.91 o
  -4  -1   6     1775.49     1901.75     27.45 o
  -3  -1   6      355.05      460.77     14.00 o
  -2  -1   6       34.27       24.25      8.13 o
  -1  -1   6    10131.51     9721.12     66.03 o
   0  -1   6      241.64      235.70     10.30 o
   1  -1   6     5282.08     5211.38     51.55 o
   2  -1   6      504.69      531.88     14.98 o
   3  -1   6      105.32      152.27     10.99 o
   4  -1   6       47.62       31.14     10.60 o
   5  -1   6      520.33      588.84     20.85 o
   6  -1   6     1469.91     1486.28     32.57 o
   7  -1   6       65.44       88.90     14.49 o
   8  -1   6       17.05       19.22     15.08 o
   9  -1   6       22.32       19.51     25.63 o
  10  -1   6       18.02       14.19     19.47 o
 -11   0   6       26.53       13.45     29.03 o
 -10   0   6      370.49      393.84     24.64 o
  -9   0   6      512.76      491.96     25.03 o
  -8   0   6        1.86       11.19     13.55 o
  -7   0   6      220.92      228.71     17.00 o
  -6   0   6      459.80      493.09     18.53 o
  -5   0   6     2750.81     2804.07     34.50 o
  -4   0   6        8.13       31.39      8.77 o
  -3   0   6       33.84       53.07      9.26 o
  -2   0   6      807.89      740.43     14.98 o
  -1   0   6      821.05      737.72     14.69 o
   0   0   6      809.59      767.09     15.18 o
   1   0   6     9825.51     9363.69     70.08 o
   2   0   6      215.21      209.24     11.09 o
   3   0   6      125.86      140.00     11.38 o
   4   0   6     1124.23     1110.81     24.79 o
   5   0   6      230.00      203.62     16.41 o
   6   0   6        0.24      -16.80     18.97 o
   7   0   6      493.30      515.12     25.67 o
   8   0   6        6.91       12.17     15.18 o
   9   0   6      201.99      221.66     22.77 o
 -12   1   6        8.01       -6.31     27.89 o
 -11   1   6      351.56      369.45     27.74 o
 -10   1   6      299.01      300.66     22.72 o
  -9   1   6      577.04      597.12     26.56 o
  -8   1   6       61.51       82.44     14.34 o
  -7   1   6      219.59      233.93     17.40 o
  -6   1   6     2169.86     2313.78     33.56 o
  -5   1   6     1253.97     1306.50     24.15 o
  -4   1   6      320.59      313.62     12.96 o
  -3   1   6     1425.47     1547.58     21.58 o
  -2   1   6      370.69      391.33     12.02 o
  -1   1   6     1612.08     1862.53     21.73 o
   0   1   6     2447.70     2617.34     26.32 o
   1   1   6      734.11      702.33     16.26 o
   2   1   6     4554.73     4842.82     45.83 o
   3   1   6      508.31      430.31     16.66 o
   4   1   6      112.72      118.67     13.50 o
   5   1   6       16.80       21.49     13.40 o
   6   1   6     1651.44     1702.61     38.14 o
   7   1   6       24.75       50.81     14.59 o
   8   1   6       42.05       13.80     24.34 o
   9   1   6        0.54       -9.86     25.18 o
 -12   2   6      180.92      213.04     23.95 o
 -11   2   6      258.90      269.31     23.31 o
 -10   2   6        3.00        7.74     21.04 o
  -9   2   6       27.52      -14.73     23.95 o
  -8   2   6       30.66       38.04     13.75 o
  -7   2   6      122.52      125.71     14.29 o
  -6   2   6       36.16       31.49     11.04 o
  -5   2   6     1121.24     1156.20     22.92 o
  -4   2   6     1067.98     1179.31     20.99 o
  -3   2   6     1033.60     1118.11     19.07 o
  -2   2   6     2312.66     2461.87     26.12 o
  -1   2   6     1538.01     1518.65     21.34 o
   0   2   6      212.91      271.04     12.17 o
   1   2   6      722.08      781.48     18.18 o
   2   2   6      292.21      316.43     14.78 o
   3   2   6      873.61      814.59     22.27 o
   4   2   6      530.65      528.67     21.58 o
   5   2   6      442.87      468.50     21.63 o
   6   2   6      111.76      112.36     17.59 o
   7   2   6        2.46      -24.74     24.74 o
   8   2   6      296.41      287.05     24.84 o
 -12   3   6      254.83      278.38     25.08 o
 -11   3   6        8.99      -22.62     24.39 o
 -10   3   6      329.79      309.67     22.37 o
  -9   3   6        0.74        1.33     20.20 o
  -8   3   6     3202.53     3195.05     46.77 o
  -7   3   6      198.47      194.21     15.92 o
  -6   3   6       78.70       88.46     11.53 o
  -5   3   6        8.77       43.22      9.51 o
  -4   3   6     1215.80     1327.30     22.87 o
  -3   3   6     3605.72     3650.40     37.99 o
  -2   3   6     1153.28     1111.80     20.01 o
  -1   3   6     1809.31     1849.02     25.23 o
   0   3   6      120.33      141.63     10.50 o
   1   3   6     3240.52     3170.90     36.52 o
   2   3   6      947.09     1006.64     23.80 o
   3   3   6        7.50       18.82     12.27 o
   4   3   6      389.72      338.95     20.40 o
   5   3   6       36.18       27.30     14.78 o
   6   3   6       99.88       92.05     18.28 o
   7   3   6       33.23       22.27     25.23 o
   8   3   6      153.38      142.57     21.83 o
 -12   4   6       14.35       46.08     17.89 o
 -11   4   6      202.24      194.41     21.73 o
 -10   4   6        0.28      -22.67     22.67 o
  -9   4   6        8.02       27.25     13.50 o
  -8   4   6      205.94      191.01     16.80 o
  -7   4   6      547.40      538.92     20.85 o
  -6   4   6        4.58       17.89     11.29 o
  -5   4   6      154.91      145.92     12.57 o
  -4   4   6      359.68      448.59     14.93 o
  -3   4   6     1867.81     1994.50     27.84 o
  -2   4   6      630.26      583.82     16.80 o
  -1   4   6      182.38      174.50     11.88 o
   0   4   6      618.62      619.05     18.13 o
   1   4   6      297.17      275.82     15.97 o
   2   4   6       22.06       34.20     12.02 o
   3   4   6      294.97      277.94     18.68 o
   4   4   6      338.57      355.85     20.50 o
   5   4   6       68.69       71.31     15.72 o
   6   4   6      439.06      459.24     26.46 o
   7   4   6       42.82       52.29     18.48 o
 -12   5   6      207.73      205.79     23.31 o
 -11   5   6       65.59       53.37     17.94 o
 -10   5   6       20.58       47.90     14.04 o
  -9   5   6        0.12        6.60     18.28 o
  -8   5   6      242.71      230.23     17.64 o
  -7   5   6      179.49      174.99     14.69 o
  -6   5   6      999.34      957.31     24.64 o
  -5   5   6     1648.69     1626.97     28.73 o
  -4   5   6      255.55      276.36     14.29 o
  -3   5   6       40.83       63.52     10.89 o
  -2   5   6      788.27      849.04     21.04 o
  -1   5   6     2125.13     2086.70     32.23 o
   0   5   6      766.34      770.59     22.18 o
   1   5   6      742.08      740.77     22.62 o
   2   5   6      153.29      170.16     16.46 o
   3   5   6       35.33       43.02     14.19 o
   4   5   6        0.11      -16.95     19.27 o
   5   5   6       80.85       63.18     18.58 o
   6   5   6       27.04       10.84     29.08 o
   7   5   6       12.90        4.09     23.60 o
 -12   6   6       32.16       25.08     26.81 o
 -11   6   6        0.05       -1.72     23.41 o
 -10   6   6       94.73      107.28     17.35 o
  -9   6   6        0.02       -5.47     18.43 o
  -8   6   6      542.30      505.71     22.27 o
  -7   6   6       18.40        9.95     12.42 o
  -6   6   6       37.42       50.71     12.02 o
  -5   6   6      510.92      580.61     20.35 o
  -4   6   6       17.69       31.29     10.69 o
  -3   6   6       51.66       39.92     10.79 o
  -2   6   6      785.02      780.79     22.27 o
  -1   6   6     3170.62     3084.22     41.79 o
   0   6   6      395.84      422.13     19.42 o
   1   6   6      322.53      284.15     19.56 o
   2   6   6       58.62       39.18     14.44 o
   3   6   6      245.18      285.87     20.55 o
   4   6   6      217.48      186.82     21.68 o
   5   6   6       16.29       21.34     23.85 o
   6   6   6       29.61       15.97     28.58 o
 -12   7   6        5.59       24.59     16.02 o
 -11   7   6       16.33       -1.77     23.65 o
 -10   7   6      333.23      329.73     23.85 o
  -9   7   6       64.17       98.31     14.69 o
  -8   7   6       91.23      105.71     14.29 o
  -7   7   6      193.26      179.82     16.21 o
  -6   7   6      203.97      223.58     16.76 o
  -5   7   6      750.81      767.58     23.70 o
  -4   7   6        3.52       -1.03     15.38 o
  -3   7   6        3.47        9.31     11.43 o
  -2   7   6       74.85       60.66     14.64 o
  -1   7   6        2.91       -4.48     18.68 o
   0   7   6        0.00        7.19     18.87 o
   1   7   6        0.30      -20.01     20.01 o
   2   7   6        1.15       21.58     22.18 o
   3   7   6       18.20       51.05     15.33 o
   4   7   6        3.22       15.08     16.21 o
   5   7   6        5.51       -3.94     26.32 o
 -12   8   6        0.04       29.32     17.15 o
 -11   8   6       41.81       37.60     17.40 o
 -10   8   6      314.40      321.70     23.51 o
  -9   8   6       36.91       63.23     15.28 o
  -8   8   6       51.33       44.94     14.14 o
  -7   8   6       54.50       41.25     15.42 o
  -6   8   6        2.04       22.32     11.68 o
  -5   8   6     1046.65      965.29     28.19 o
  -4   8   6      111.01      108.07     14.88 o
  -3   8   6     1248.04     1168.62     30.21 o
  -2   8   6      510.09      519.95     22.72 o
  -1   8   6      206.08      181.00     18.38 o
   0   8   6      466.69      482.30     24.44 o
   1   8   6      326.82      268.53     22.42 o
   2   8   6      142.81      149.51     19.47 o
   3   8   6        1.83       -8.97     26.46 o
   4   8   6      217.14      209.93     24.54 o
 -11   9   6       63.63       79.73     18.82 o
 -10   9   6       18.32       53.86     14.69 o
  -9   9   6       55.30        4.88     23.16 o
  -8   9   6       36.76       10.69     22.13 o
  -7   9   6      161.11      185.14     17.20 o
  -6   9   6       11.52       38.73     12.81 o
  -5   9   6        2.70      -19.22     19.22 o
  -4   9   6      149.59      165.38     17.25 o
  -3   9   6        0.05       -2.71     13.31 o
  -2   9   6      216.03      208.11     19.27 o
  -1   9   6       57.56       80.08     16.56 o
   0   9   6       34.99       11.04     22.27 o
   1   9   6       29.65       48.49     16.31 o
   2   9   6        7.01        9.22     23.41 o
   3   9   6       38.28       49.33     18.82 o
 -11  10   6       55.45       73.03     20.20 o
 -10  10   6       14.02      -13.21     24.79 o
  -9  10   6        0.50        3.55     21.29 o
  -8  10   6       57.41       64.90     17.20 o
  -7  10   6      246.62      239.55     22.08 o
  -6  10   6        1.83       24.69     13.01 o
  -5  10   6        1.16       18.28     20.06 o
  -4  10   6        1.66       12.22     19.51 o
  -3  10   6      494.56      483.63     25.72 o
  -2  10   6       12.61       27.35     15.38 o
  -1  10   6        2.95       26.22     15.23 o
   0  10   6       26.62       10.74     23.65 o
   1  10   6       16.58        9.61     24.39 o
 -10  11   6        4.85        4.04     26.81 o
  -9  11   6       11.16      -13.35     25.13 o
  -8  11   6       19.64       44.70     15.97 o
  -7  11   6       10.46       21.14     14.14 o
  -6  11   6      160.34      134.48     19.12 o
  -5  11   6       88.10       39.37     18.38 o
  -4  11   6       29.59       49.18     16.02 o
  -3  11   6       85.88       68.79     18.73 o
  -2  11   6       17.97        7.29     23.11 o
  -1  11   6        4.81      -11.48     25.67 o
   0  11   6        5.89       28.39     17.15 o
  -8  12   6       24.10        6.01     23.26 o
  -7  12   6      260.92      255.47     24.44 o
  -6  12   6        1.88       -1.92     23.95 o
  -5  12   6      194.39      202.54     22.92 o
  -4  12   6       24.44       19.42     16.56 o
  -3  12   6       11.55       14.93     18.13 o
  -2  12   6       27.96       45.34     20.06 o
   3 -13   7       42.34       62.59     19.32 o
   4 -13   7      143.29      152.23     21.78 o
   5 -13   7      234.73      265.67     25.72 o
   0 -12   7        1.17      -19.81     24.44 o
   1 -12   7       10.08       41.05     16.41 o
   2 -12   7       59.11       69.73     17.69 o
   3 -12   7       10.05       44.94     15.62 o
   4 -12   7       59.79       61.50     17.99 o
   5 -12   7        0.27      -11.19     24.15 o
   6 -12   7        2.27        5.72     21.73 o
   7 -12   7        1.59      -15.92     22.67 o
  -2 -11   7      130.35      136.31     21.24 o
  -1 -11   7       42.00       12.91     22.72 o
   0 -11   7       98.10       93.98     18.73 o
   1 -11   7      216.21      226.59     19.96 o
   2 -11   7      459.12      491.07     25.28 o
   3 -11   7       51.75       67.86     16.26 o
   4 -11   7      118.97      105.36     17.25 o
   5 -11   7      336.51      301.89     23.01 o
   6 -11   7        5.29       -6.95     15.03 o
   7 -11   7       91.88       84.12     18.63 o
   8 -11   7        0.01        7.74     23.60 o
  -4 -10   7        1.38       20.25     23.06 o
  -3 -10   7        9.38      -13.11     24.15 o
  -2 -10   7       46.00       50.41     16.71 o
  -1 -10   7        1.28      -21.93     21.93 o
   0 -10   7       58.08       37.95     17.20 o
   1 -10   7        0.38       -8.97     20.65 o
   2 -10   7      140.48      143.80     17.79 o
   3 -10   7       15.78        5.82     18.73 o
   4 -10   7        4.79      -21.49     21.49 o
   5 -10   7        3.00       15.23     13.35 o
   6 -10   7        0.79       14.34     19.71 o
   7 -10   7      291.62      310.71     23.51 o
   8 -10   7        0.11       16.26     21.04 o
   9 -10   7        1.72      -13.70     21.83 o
  -5  -9   7       62.56       99.69     18.73 o
  -4  -9   7       49.45       44.20     18.23 o
  -3  -9   7        0.26       -3.30     20.16 o
  -2  -9   7      449.34      385.96     24.44 o
  -1  -9   7       62.98       24.34     24.79 o
   0  -9   7      269.47      254.68     19.56 o
   1  -9   7        5.07      -11.78     19.12 o
   2  -9   7      544.56      513.79     23.75 o
   3  -9   7      315.71      311.35     19.76 o
   4  -9   7        1.20       -6.60     17.49 o
   5  -9   7        2.41        4.14     19.86 o
   6  -9   7      132.28      124.18     16.80 o
   7  -9   7        5.71       12.57     20.80 o
   8  -9   7      108.18       75.64     19.07 o
   9  -9   7       67.70       63.08     19.17 o
  10  -9   7        9.72       21.34     16.41 o
  -6  -8   7       13.74       21.49     17.20 o
  -5  -8   7       17.28       -2.66     17.49 o
  -4  -8   7      114.82      116.00     18.38 o
  -3  -8   7        6.02       17.49     18.92 o
  -2  -8   7      958.13      923.55     29.67 o
  -1  -8   7      237.41      250.34     17.99 o
   0  -8   7       85.19       60.47     15.52 o
   1  -8   7      216.49      225.75     16.76 o
   2  -8   7      269.47      274.83     17.20 o
   3  -8   7     1448.76     1364.21     31.93 o
   4  -8   7      130.94      135.57     14.73 o
   5  -8   7      510.90      498.51     22.32 o
   6  -8   7       66.99       51.30     14.83 o
   7  -8   7       51.61       91.81     14.14 o
   8  -8   7        3.72       12.86     18.63 o
   9  -8   7       77.22       54.21     18.09 o
  10  -8   7       65.18       46.18     19.81 o
  -7  -7   7       99.59       70.42     20.60 o
  -6  -7   7      244.00      270.84     22.67 o
  -5  -7   7       10.59      -14.14     21.63 o
  -4  -7   7       77.62       84.22     15.28 o
  -3  -7   7      183.63      194.85     18.33 o
  -2  -7   7      350.05      324.26     19.12 o
  -1  -7   7       71.82       54.40     13.11 o
   0  -7   7      485.67      401.24     19.27 o
   1  -7   7      118.95      120.93     14.59 o
   2  -7   7       51.66       60.32     12.17 o
   3  -7   7        5.35       21.49     10.94 o
   4  -7   7        0.02      -17.10     17.10 o
   5  -7   7        0.09       10.40     17.10 o
   6  -7   7        6.13       21.44     12.02 o
   7  -7   7       92.46       93.09     15.18 o
   8  -7   7       13.60       23.16     13.75 o
   9  -7   7       14.45      -24.59     24.59 o
  10  -7   7       84.48       70.96     20.25 o
  -8  -6   7       22.52       11.93     28.39 o
  -7  -6   7      107.74       91.12     18.78 o
  -6  -6   7      120.59      114.82     17.49 o
  -5  -6   7       58.67       60.17     14.88 o
  -4  -6   7      901.94      827.46     27.15 o
  -3  -6   7       42.11       44.89     13.55 o
  -2  -6   7     1619.05     1583.80     31.93 o
  -1  -6   7      381.24      354.86     16.95 o
   0  -6   7       38.38       48.54     11.73 o
   1  -6   7       74.50       73.92     11.58 o
   2  -6   7      452.84      422.77     17.20 o
   3  -6   7      263.18      263.40     15.52 o
   4  -6   7        3.24       24.54     10.84 o
   5  -6   7     2180.81     2085.71     36.66 o
   6  -6   7     1184.20     1103.96     29.42 o
   7  -6   7       10.33       10.64     18.82 o
   8  -6   7        2.35       -4.48     19.91 o
   9  -6   7      234.02      230.43     22.32 o
  10  -6   7      482.17      471.75     29.47 o
  -9  -5   7        5.61       20.45     17.25 o
  -8  -5   7       88.95       64.36     17.89 o
  -7  -5   7        0.77      -11.19     21.78 o
  -6  -5   7       76.38       78.35     14.93 o
  -5  -5   7       16.64       31.14     13.40 o
  -4  -5   7      167.44      155.72     15.38 o
  -3  -5   7      650.35      641.23     21.24 o
  -2  -5   7       17.74       12.32     10.99 o
  -1  -5   7     1148.84     1106.23     23.70 o
   0  -5   7      353.56      357.62     15.62 o
   1  -5   7      744.73      755.90     20.06 o
   2  -5   7      342.97      312.19     14.69 o
   3  -5   7      314.93      345.80     16.16 o
   4  -5   7        0.83       -7.29     14.54 o
   5  -5   7      179.06      123.89     14.44 o
   6  -5   7      104.57       75.55     14.88 o
   7  -5   7      541.92      520.34     23.21 o
   8  -5   7        0.40      -21.44     21.44 o
   9  -5   7      238.90      214.96     21.58 o
  10  -5   7       25.30       -1.87     25.63 o
  -9  -4   7      163.98      192.04     20.75 o
  -8  -4   7      264.42      291.54     22.57 o
  -7  -4   7        8.56       10.15     17.84 o
  -6  -4   7        1.33      -18.58     18.58 o
  -5  -4   7      592.68      512.36     22.47 o
  -4  -4   7     2538.76     2386.52     36.96 o
  -3  -4   7       76.96       55.05     12.42 o
  -2  -4   7      161.38      125.22     11.73 o
  -1  -4   7      712.91      835.19     19.27 o
   0  -4   7     2448.40     2404.41     30.21 o
   1  -4   7       51.14       38.88      8.82 o
   2  -4   7     1228.30     1335.53     23.75 o
   3  -4   7     1541.98     1626.72     27.35 o
   4  -4   7        0.51        3.89     10.40 o
   5  -4   7      270.71      237.43     16.26 o
   6  -4   7      284.33      267.64     17.10 o
   7  -4   7      217.24      225.01     18.53 o
   8  -4   7      623.67      599.64     26.86 o
   9  -4   7       71.17       61.01     17.99 o
  10  -4   7       76.89      121.57     19.22 o
 -10  -3   7      229.93      235.56     23.60 o
  -9  -3   7       49.51       12.17     26.66 o
  -8  -3   7        4.39       12.17     20.50 o
  -7  -3   7       54.13       50.96     13.95 o
  -6  -3   7        6.27        3.99     12.57 o
  -5  -3   7      717.80      691.84     22.27 o
  -4  -3   7      757.98      777.04     21.49 o
  -3  -3   7      100.61       87.96     10.45 o
  -2  -3   7      125.19       95.21     10.35 o
  -1  -3   7      473.47      529.56     15.23 o
   0  -3   7       15.74       -4.04     11.19 o
   1  -3   7       21.70       19.02      8.57 o
   2  -3   7     1191.93     1165.17     21.49 o
   3  -3   7     1836.69     1824.48     27.74 o
   4  -3   7       15.37       18.82      9.86 o
   5  -3   7       11.08       -0.99     17.05 o
   6  -3   7       88.48       98.36     14.59 o
   7  -3   7      247.08      280.01     18.33 o
   8  -3   7      291.46      252.26     21.63 o
   9  -3   7        0.98        0.00     20.80 o
  10  -3   7        0.01       30.95     16.11 o
 -10  -2   7        0.42      -15.03     26.27 o
  -9  -2   7      202.73      174.75     21.14 o
  -8  -2   7       68.06       79.14     16.26 o
  -7  -2   7       29.06       -3.70     20.80 o
  -6  -2   7        4.96      -18.82     18.82 o
  -5  -2   7      825.74      718.30     21.73 o
  -4  -2   7      822.14      930.40     21.73 o
  -3  -2   7        8.81      -11.83     12.91 o
  -2  -2   7     2015.15     1828.92     24.79 o
  -1  -2   7       37.86        7.44     10.50 o
   0  -2   7      106.58       63.92      8.77 o
   1  -2   7     1436.05     1576.06     22.72 o
   2  -2   7      736.49      747.03     17.30 o
   3  -2   7     1271.82     1353.81     23.95 o
   4  -2   7       78.88       99.55     11.43 o
   5  -2   7     1210.59     1158.81     27.10 o
   6  -2   7      103.01       91.71     15.47 o
   7  -2   7      264.83      217.91     19.07 o
   8  -2   7      123.40      129.46     18.58 o
   9  -2   7        3.84        8.72     21.34 o
  10  -2   7       34.44       23.90     27.15 o
 -11  -1   7      146.59      129.95     21.88 o
 -10  -1   7       53.84       75.89     17.59 o
  -9  -1   7      215.83      180.51     20.80 o
  -8  -1   7      441.85      429.23     21.98 o
  -7  -1   7       72.93       77.71     14.64 o
  -6  -1   7      391.40      345.35     18.04 o
  -5  -1   7     1692.50     1628.99     28.88 o
  -4  -1   7     1525.78     1629.58     26.17 o
  -3  -1   7     1194.77     1358.05     22.08 o
  -2  -1   7     9514.13     9018.44     70.96 o
  -1  -1   7     1250.04     1247.66     19.22 o
   0  -1   7     1208.89     1070.26     18.23 o
   1  -1   7     1201.97     1298.77     20.60 o
   2  -1   7        0.43      -12.07     12.07 o
   3  -1   7     1700.48     1476.52     25.87 o
   4  -1   7        0.44      -15.18     15.18 o
   5  -1   7      146.29      128.03     15.03 o
   6  -1   7     1180.20     1143.88     30.75 o
   7  -1   7       12.52      -12.57     21.19 o
   8  -1   7      157.87      192.93     19.81 o
   9  -1   7       86.57       82.05     20.70 o
 -11   0   7      216.31      261.48     23.41 o
 -10   0   7      212.59      232.60     21.63 o
  -9   0   7       29.29       21.78     14.88 o
  -8   0   7       38.70       52.63     14.34 o
  -7   0   7      841.01      834.01     25.43 o
  -6   0   7      508.20      533.60     19.37 o
  -5   0   7      269.33      352.50     15.13 o
  -4   0   7      778.28      818.49     18.73 o
  -3   0   7      155.70      146.16     10.60 o
  -2   0   7     3366.10     3164.35     32.52 o
  -1   0   7       86.04       76.29      8.82 o
   0   0   7     2843.44     2902.03     28.63 o
   1   0   7      165.74      209.29     10.89 o
   2   0   7     1422.93     1380.87     23.70 o
   3   0   7       42.38       52.73     10.79 o
   4   0   7      131.27      113.15     14.44 o
   5   0   7      150.20      172.33     16.07 o
   6   0   7       84.08       70.32     15.42 o
   7   0   7        0.06      -13.21     19.86 o
   8   0   7       93.74       86.24     17.20 o
   9   0   7       91.94      124.78     19.76 o
 -12   1   7       10.94        4.19     27.74 o
 -11   1   7       87.85      101.96     21.14 o
 -10   1   7      153.56      136.26     19.96 o
  -9   1   7      372.17      356.00     21.44 o
  -8   1   7       96.04       99.55     16.21 o
  -7   1   7      429.04      418.93     19.66 o
  -6   1   7      444.46      452.78     18.23 o
  -5   1   7      223.34      255.22     13.85 o
  -4   1   7     4297.37     4291.18     42.63 o
  -3   1   7       64.21       47.36      8.92 o
  -2   1   7       61.20       81.56      8.67 o
  -1   1   7     5039.06     4558.08     43.61 o
   0   1   7     2628.95     2782.78     29.27 o
   1   1   7     1230.16     1022.80     21.93 o
   2   1   7       22.36       14.59      9.61 o
   3   1   7      891.00      936.27     23.31 o
   4   1   7      789.68      821.84     24.34 o
   5   1   7     1338.79     1275.85     31.83 o
   6   1   7      533.98      471.75     24.69 o
   7   1   7        3.05      -10.94     21.98 o
   8   1   7       96.72       86.14     20.16 o
   9   1   7        4.25       40.90     17.30 o
 -12   2   7       88.08       91.17     21.49 o
 -11   2   7      172.91      127.19     21.44 o
 -10   2   7      154.86      181.00     20.11 o
  -9   2   7      362.58      344.32     21.24 o
  -8   2   7      145.79      145.47     16.02 o
  -7   2   7      527.21      579.33     21.24 o
  -6   2   7       21.95       30.36     10.74 o
  -5   2   7      701.40      774.78     19.96 o
  -4   2   7        0.16        7.88     11.93 o
  -3   2   7      117.78       93.98      9.36 o
  -2   2   7     1017.26     1069.67     19.32 o
  -1   2   7       35.82       11.53     12.71 o
   0   2   7     2751.17     2996.60     32.33 o
   1   2   7      337.92      388.23     14.44 o
   2   2   7      104.27      110.39     12.37 o
   3   2   7      111.17       88.41     13.21 o
   4   2   7      295.34      268.38     18.38 o
   5   2   7      168.73      163.26     16.21 o
   6   2   7      269.46      246.10     19.32 o
   7   2   7       96.54       68.94     18.73 o
   8   2   7       32.38       34.55     18.33 o
 -12   3   7       41.60        6.95     20.60 o
 -11   3   7       37.60       46.18     19.07 o
 -10   3   7      111.69      106.10     18.63 o
  -9   3   7       86.20       77.27     16.16 o
  -8   3   7      352.72      341.11     19.71 o
  -7   3   7       85.64       58.54     13.95 o
  -6   3   7      594.38      676.02     20.60 o
  -5   3   7     1098.64     1126.39     23.51 o
  -4   3   7      814.08      719.43     18.33 o
  -3   3   7     1050.19     1079.72     21.29 o
  -2   3   7      694.39      719.83     17.69 o
  -1   3   7        3.60       11.29     12.12 o
   0   3   7      337.01      418.09     15.57 o
   1   3   7     1931.67     2079.11     31.64 o
   2   3   7      488.86      416.22     18.13 o
   3   3   7      788.24      737.52     23.36 o
   4   3   7       16.73       -8.48     18.53 o
   5   3   7       11.08       18.82     15.13 o
   6   3   7      338.68      367.58     24.25 o
   7   3   7        4.21        9.07     17.35 o
   8   3   7      117.16      122.71     22.57 o
 -12   4   7      235.45      225.95     24.39 o
 -11   4   7      367.79      372.31     25.03 o
 -10   4   7       46.48       27.40     15.23 o
  -9   4   7        0.52       18.73     19.17 o
  -8   4   7      125.71       82.84     16.26 o
  -7   4   7      480.39      436.77     20.60 o
  -6   4   7      794.19      825.58     22.72 o
  -5   4   7       68.49       58.50     11.93 o
  -4   4   7       15.96      -13.26     13.26 o
  -3   4   7      900.89      866.83     20.80 o
  -2   4   7      500.07      469.14     16.36 o
  -1   4   7       13.51        3.84     13.06 o
   0   4   7      746.08      736.39     21.09 o
   1   4   7       74.65       68.25     12.47 o
   2   4   7      351.90      416.36     19.56 o
   3   4   7     1177.59     1159.65     30.45 o
   4   4   7        5.26        8.08     19.27 o
   5   4   7       18.72       -1.53     23.46 o
   6   4   7      596.99      595.79     29.67 o
   7   4   7        4.97       29.62     18.58 o
 -12   5   7      238.09      231.42     24.34 o
 -11   5   7      407.16      387.59     25.63 o
 -10   5   7        1.58        7.69     21.58 o
  -9   5   7      149.62      169.77     17.54 o
  -8   5   7      590.20      525.22     22.92 o
  -7   5   7      431.11      442.53     20.25 o
  -6   5   7      398.97      382.02     18.28 o
  -5   5   7      395.28      376.30     16.80 o
  -4   5   7      565.87      525.32     19.17 o
  -3   5   7     1923.51     1938.61     31.34 o
  -2   5   7      248.22      276.36     14.93 o
  -1   5   7      440.82      457.12     18.48 o
   0   5   7       58.30       47.46     12.86 o
   1   5   7      262.60      265.03     17.20 o
   2   5   7      204.36      179.03     17.69 o
   3   5   7      121.99      110.24     18.53 o
   4   5   7      229.50      232.65     20.99 o
   5   5   7       19.42       51.79     16.41 o
   6   5   7       22.92       23.90     19.37 o
 -12   6   7        3.39        9.86     25.48 o
 -11   6   7        3.19      -14.09     24.69 o
 -10   6   7       18.32       19.71     15.47 o
  -9   6   7       22.25       16.95     21.88 o
  -8   6   7     1005.47      992.44     28.63 o
  -7   6   7       60.71       37.06     13.06 o
  -6   6   7        0.33       31.54     11.09 o
  -5   6   7      857.82      882.11     24.59 o
  -4   6   7       39.98       55.78     11.63 o
  -3   6   7      995.94      970.56     24.94 o
  -2   6   7      118.24      111.52     14.00 o
  -1   6   7     3444.78     3478.61     46.47 o
   0   6   7      228.90      237.97     17.84 o
   1   6   7      705.78      687.90     25.72 o
   2   6   7      136.36      141.19     17.25 o
   3   6   7       64.93       50.36     17.59 o
   4   6   7      558.02      530.25     27.65 o
   5   6   7        0.05       -1.87     25.58 o
 -12   7   7        0.78       12.07     24.10 o
 -11   7   7       36.39       66.13     17.20 o
 -10   7   7      214.97      163.56     21.34 o
  -9   7   7      614.51      628.12     27.40 o
  -8   7   7        0.06       13.55     19.27 o
  -7   7   7      219.68      241.03     17.45 o
  -6   7   7      117.17      109.25     15.28 o
  -5   7   7      510.47      478.16     20.70 o
  -4   7   7      480.63      456.13     20.60 o
  -3   7   7      260.83      282.91     17.99 o
  -2   7   7        0.36       -2.27     18.43 o
  -1   7   7      534.74      584.26     23.70 o
   0   7   7        0.65       -5.13     19.22 o
   1   7   7       13.84       16.76     20.20 o
   2   7   7      114.16      113.29     18.43 o
   3   7   7       19.21       32.13     16.46 o
   4   7   7       13.49       18.73     23.70 o
   5   7   7        7.91        6.26     29.91 o
 -12   8   7        1.81      -14.29     26.32 o
 -11   8   7       66.15       76.88     17.54 o
 -10   8   7      182.27      182.53     19.32 o
  -9   8   7        0.16        6.21     20.70 o
  -8   8   7       11.91      -21.88     21.88 o
  -7   8   7      194.80      198.50     17.45 o
  -6   8   7        7.91        6.41     18.23 o
  -5   8   7     1253.27     1193.65     32.13 o
  -4   8   7        0.48        8.62     11.88 o
  -3   8   7       76.82       79.00     15.08 o
  -2   8   7       30.66       23.75     13.11 o
  -1   8   7     1095.32     1077.55     32.38 o
   0   8   7      154.09      145.13     18.82 o
   1   8   7      149.38      159.27     18.13 o
   2   8   7      289.40      287.05     23.60 o
   3   8   7       61.56       80.57     18.73 o
   4   8   7      368.26      433.91     30.06 o
 -11   9   7       28.14       49.53     16.07 o
 -10   9   7       19.28       19.71     15.62 o
  -9   9   7       67.24       49.87     16.26 o
  -8   9   7        2.20        4.68     19.66 o
  -7   9   7       69.97       93.14     15.57 o
  -6   9   7      285.21      295.58     20.16 o
  -5   9   7       10.70      -15.38     19.42 o
  -4   9   7       16.43       18.13     13.06 o
  -3   9   7       66.87       79.39     15.33 o
  -2   9   7        9.87       35.24     13.45 o
  -1   9   7       34.57       15.42     22.23 o
   0   9   7      105.65       99.40     17.79 o
   1   9   7       47.57       35.33     18.33 o
   2   9   7       25.90       45.98     16.61 o
 -11  10   7       80.85       87.23     20.60 o
 -10  10   7       15.60       27.70     16.02 o
  -9  10   7        5.15      -24.74     24.74 o
  -8  10   7       61.27       68.84     15.38 o
  -7  10   7      227.94      253.59     20.65 o
  -6  10   7        3.38        4.78     18.43 o
  -5  10   7       23.69       50.22     14.98 o
  -4  10   7        0.07      -19.81     19.81 o
  -3  10   7      785.59      805.58     32.08 o
  -2  10   7       26.02       13.35     22.13 o
  -1  10   7        6.15       16.66     16.51 o
   0  10   7       73.33       92.01     19.76 o
   1  10   7       56.99       25.87     20.01 o
 -10  11   7        5.94       -4.09     24.44 o
  -9  11   7       25.78        5.82     26.32 o
  -8  11   7       41.81        3.75     25.08 o
  -7  11   7        2.03        7.19     21.04 o
  -6  11   7      167.41      172.48     19.32 o
  -5  11   7        0.41       -3.50     23.11 o
  -4  11   7        1.00       14.24     14.88 o
  -3  11   7      128.02      120.98     19.71 o
  -2  11   7       11.69       15.08     21.34 o
  -1  11   7        0.01       -1.97     24.15 o
  -8  12   7      180.65      147.94     22.92 o
  -7  12   7      171.58      156.41     23.95 o
  -6  12   7        0.99       31.49     15.67 o
  -5  12   7       71.07      109.30     19.37 o
  -4  12   7       13.02       21.93     24.34 o
  -3  12   7        4.56       12.27     26.02 o
   0 -12   8        8.44       22.77     17.84 o
   1 -12   8       18.22       11.97     25.87 o
   2 -12   8       50.46       51.94     19.12 o
   3 -12   8       26.98       42.97     17.25 o
   4 -12   8       32.96       61.85     15.38 o
   5 -12   8        3.07        3.79     22.52 o
   6 -12   8        1.36       11.73     16.76 o
   7 -12   8        6.67      -26.46     26.46 o
  -2 -11   8        2.38        4.09     18.48 o
  -1 -11   8        1.03      -19.27     24.69 o
   0 -11   8       67.05       49.67     17.59 o
   1 -11   8        0.02      -17.74     23.56 o
   2 -11   8      154.18      132.91     20.16 o
   3 -11   8      125.91      132.91     18.87 o
   4 -11   8       52.39       73.13     15.97 o
   5 -11   8      143.27      151.39     19.56 o
   6 -11   8        8.66       -3.70     24.25 o
   7 -11   8       13.10       39.77     14.78 o
   8 -11   8        0.34      -24.69     27.60 o
  -4 -10   8       15.27       -3.15     19.37 o
  -3 -10   8        3.17      -15.57     28.88 o
  -2 -10   8       12.96       28.14     15.72 o
  -1 -10   8       47.84       15.38     22.32 o
   0 -10   8       15.81       21.14     21.88 o
   1 -10   8       11.62       14.14     21.98 o
   2 -10   8      165.24      159.76     18.97 o
   3 -10   8       25.42       16.95     22.62 o
   4 -10   8        0.02        3.15     20.80 o
   5 -10   8        0.05      -21.54     21.54 o
   6 -10   8       37.94       20.35     22.37 o
   7 -10   8      105.30      132.17     18.09 o
   8 -10   8       14.96        9.61     22.03 o
   9 -10   8        0.70      -25.63     25.63 o
  -5  -9   8      142.89      123.94     23.56 o
  -4  -9   8       86.65       85.40     20.06 o
  -3  -9   8       76.81       99.35     18.48 o
  -2  -9   8      124.42      134.73     19.76 o
  -1  -9   8      139.52      148.33     18.87 o
   0  -9   8       50.48       17.20     21.93 o
   1  -9   8        2.76        6.26     14.49 o
   2  -9   8      436.04      405.28     22.42 o
   3  -9   8      666.80      741.76     26.71 o
   4  -9   8      414.45      421.74     22.92 o
   5  -9   8       26.67       16.21     18.73 o
   6  -9   8       94.04       75.79     17.05 o
   7  -9   8       62.91       68.75     17.40 o
   8  -9   8      184.60      222.50     21.19 o
   9  -9   8       95.11       89.10     19.22 o
  -6  -8   8       19.91       10.10     18.82 o
  -5  -8   8        0.17       22.03     16.21 o
  -4  -8   8      235.29      280.45     22.32 o
  -3  -8   8       43.14       25.23     15.72 o
  -2  -8   8       87.76       79.09     17.20 o
  -1  -8   8      277.37      306.82     19.91 o
   0  -8   8       92.90      112.01     15.87 o
   1  -8   8       28.31       43.37     13.80 o
   2  -8   8      240.28      253.00     19.02 o
   3  -8   8      686.98      683.95     25.33 o
   4  -8   8       55.34       74.81     14.14 o
   5  -8   8       30.53        0.00     18.43 o
   6  -8   8      153.80      190.22     17.40 o
   7  -8   8      147.58      131.68     17.89 o
   8  -8   8      122.20      136.41     18.73 o
   9  -8   8       20.80       38.04     17.99 o
  10  -8   8       56.55       62.93     20.06 o
  -7  -7   8       29.35       12.17     22.23 o
  -6  -7   8       60.61       58.30     18.63 o
  -5  -7   8        7.39      -14.73     22.92 o
  -4  -7   8       23.11       17.79     14.64 o
  -3  -7   8      884.84      816.86     28.34 o
  -2  -7   8       77.13       78.11     15.42 o
  -1  -7   8      462.31      450.17     21.44 o
   0  -7   8       43.66       16.51     17.40 o
   1  -7   8     1926.74     1984.84     35.68 o
   2  -7   8      269.77      251.92     17.99 o
   3  -7   8        1.98       10.50     11.78 o
   4  -7   8      242.26      202.19     17.05 o
   5  -7   8       98.82      102.55     15.57 o
   6  -7   8       89.63       74.22     15.33 o
   7  -7   8       92.53      104.13     16.31 o
   8  -7   8       13.38       11.63     21.19 o
   9  -7   8      118.83       98.66     19.66 o
  10  -7   8      154.77      149.76     22.82 o
  -8  -6   8       95.89      124.48     22.27 o
  -7  -6   8       77.64       89.98     18.87 o
  -6  -6   8       46.78      -21.29     24.98 o
  -5  -6   8        8.37        8.77     20.25 o
  -4  -6   8      173.65      156.17     17.89 o
  -3  -6   8      193.25      190.96     16.66 o
  -2  -6   8       76.20       61.25     14.24 o
  -1  -6   8      161.12      163.07     15.13 o
   0  -6   8      260.64      278.33     16.41 o
   1  -6   8      140.86      133.40     14.09 o
   2  -6   8     2497.96     2433.48     36.71 o
   3  -6   8      276.20      263.50     16.07 o
   4  -6   8       79.45       44.55     12.86 o
   5  -6   8     1057.34     1112.88     29.22 o
   6  -6   8      483.56      423.81     22.03 o
   7  -6   8       12.70        8.67     19.02 o
   8  -6   8        1.03       33.07     13.65 o
   9  -6   8      384.92      382.51     26.27 o
  10  -6   8      534.36      660.64     32.23 o
  -9  -5   8       16.31       23.26     25.82 o
  -8  -5   8      124.15       89.29     20.70 o
  -7  -5   8       48.36       49.13     16.80 o
  -6  -5   8       41.61       27.25     15.23 o
  -5  -5   8        4.51       -9.17     19.17 o
  -4  -5   8      230.49      235.36     17.40 o
  -3  -5   8     3140.91     3097.97     43.71 o
  -2  -5   8        0.94       -1.87     16.51 o
  -1  -5   8       95.40       84.91     12.76 o
   0  -5   8        5.63       23.60     10.89 o
   1  -5   8        0.43        4.19     13.85 o
   2  -5   8       49.75       47.85     11.19 o
   3  -5   8       42.12       65.64     11.09 o
   4  -5   8      219.69      199.04     14.83 o
   5  -5   8       25.45       -1.13     18.48 o
   6  -5   8        0.25      -19.32     19.32 o
   7  -5   8      253.01      255.42     19.61 o
   8  -5   8        0.36       -3.20     21.93 o
   9  -5   8      135.42      114.87     20.99 o
  10  -5   8       21.25       35.38     17.84 o
  -9  -4   8       21.35       19.51     28.14 o
  -8  -4   8       29.51       43.91     15.97 o
  -7  -4   8        7.74      -12.12     22.47 o
  -6  -4   8        0.02        5.32     18.63 o
  -5  -4   8     1346.07     1298.57     30.70 o
  -4  -4   8      334.75      339.24     18.04 o
  -3  -4   8     1182.63     1137.38     25.67 o
  -2  -4   8        0.01       -5.82     15.42 o
  -1  -4   8     2846.82     2969.15     35.83 o
   0  -4   8      245.82      238.66     13.50 o
   1  -4   8        0.17       -3.75     12.71 o
   2  -4   8      163.63      147.20     11.93 o
   3  -4   8     1114.79     1128.36     24.69 o
   4  -4   8      129.18      122.85     13.35 o
   5  -4   8        0.19      -18.58     18.58 o
   6  -4   8       31.69       12.27     13.95 o
   7  -4   8      155.15      161.88     17.64 o
   8  -4   8      129.10      150.85     19.02 o
   9  -4   8        0.91        1.82     22.57 o
  10  -4   8      111.07      105.06     21.83 o
 -10  -3   8      207.93      229.50     24.89 o
  -9  -3   8        4.32       -5.42     25.58 o
  -8  -3   8        3.59       14.24     21.44 o
  -7  -3   8      177.73      177.80     17.74 o
  -6  -3   8      124.38      151.44     16.07 o
  -5  -3   8     1264.55     1202.92     29.22 o
  -4  -3   8       89.80       67.12     12.76 o
  -3  -3   8      771.76      721.36     19.66 o
  -2  -3   8      845.71      827.70     20.06 o
  -1  -3   8       13.27       15.62      9.22 o
   0  -3   8     6906.79     7205.78     71.31 o
   1  -3   8       24.87       27.65      8.62 o
   2  -3   8     1355.08     1505.79     25.77 o
   3  -3   8      102.93       96.24     11.04 o
   4  -3   8      365.73      387.59     17.49 o
   5  -3   8      737.65      673.51     24.15 o
   6  -3   8        6.02       22.67     13.95 o
   7  -3   8      438.29      404.98     22.67 o
   8  -3   8       94.50      102.95     17.20 o
   9  -3   8        4.57        9.17     20.99 o
  10  -3   8       50.45       45.73     19.47 o
 -10  -2   8        4.19       41.20     17.59 o
  -9  -2   8       68.73       91.56     17.84 o
  -8  -2   8       74.96       93.09     17.49 o
  -7  -2   8       80.70      101.91     16.11 o
  -6  -2   8      731.27      724.07     24.79 o
  -5  -2   8     1759.70     1679.60     31.64 o
  -4  -2   8     2012.38     1849.22     30.45 o
  -3  -2   8     1274.32     1164.82     22.96 o
  -2  -2   8      464.99      548.14     16.36 o
  -1  -2   8      254.00      240.49     12.42 o
   0  -2   8     3698.42     3535.03     34.30 o
   1  -2   8      183.13      181.40     11.58 o
   2  -2   8      204.63      221.36     12.71 o
   3  -2   8      922.05      933.51     22.37 o
   4  -2   8     1157.05     1139.25     26.76 o
   5  -2   8        0.22       16.80     11.73 o
   6  -2   8        0.21      -13.75     18.43 o
   7  -2   8      137.57      172.04     18.28 o
   8  -2   8       79.15      103.98     17.49 o
   9  -2   8        9.63        7.54     25.13 o
 -11  -1   8        0.54      -26.81     26.81 o
 -10  -1   8        0.05       14.44     27.01 o
  -9  -1   8      101.81       89.05     18.18 o
  -8  -1   8       18.46       17.79     14.19 o
  -7  -1   8       25.05       43.27     13.70 o
  -6  -1   8       15.68       28.14     13.45 o
  -5  -1   8       43.92       31.24     11.97 o
  -4  -1   8      252.97      248.07     14.04 o
  -3  -1   8      344.61      411.53     14.88 o
  -2  -1   8     1498.47     1540.63     23.51 o
  -1  -1   8     2200.91     2069.35     26.22 o
   0  -1   8       59.86       80.92      9.71 o
   1  -1   8      686.94      691.30     17.25 o
   2  -1   8     1760.32     1852.62     28.09 o
   3  -1   8     3167.70     3127.00     38.54 o
   4  -1   8      151.69      146.80     15.38 o
   5  -1   8      134.03      108.17     16.36 o
   6  -1   8      147.86      129.70     16.90 o
   7  -1   8      284.67      293.81     21.78 o
   8  -1   8      318.60      296.86     23.70 o
   9  -1   8       49.54       53.22     19.42 o
 -11   0   8       20.70        0.00     27.20 o
 -10   0   8      556.08      555.97     27.94 o
  -9   0   8      169.32      184.65     18.58 o
  -8   0   8      453.33      436.27     22.62 o
  -7   0   8        7.95      -17.69     19.42 o
  -6   0   8      740.57      743.43     22.62 o
  -5   0   8     5342.69     5492.96     54.80 o
  -4   0   8      231.24      226.19     13.26 o
  -3   0   8        5.79       13.21      8.38 o
  -2   0   8     2571.96     2224.83     27.05 o
  -1   0   8        0.28        9.36      7.84 o
   0   0   8       57.64       42.38      8.87 o
   1   0   8     1500.44     1400.28     23.36 o
   2   0   8      592.24      640.00     18.33 o
   3   0   8      525.63      504.28     18.92 o
   4   0   8      550.32      574.80     20.94 o
   5   0   8       55.63       49.08     14.73 o
   6   0   8       37.12       33.12     15.38 o
   7   0   8       41.48       21.78     22.32 o
   8   0   8        9.11       29.37     16.26 o
   9   0   8       30.55       41.59     19.71 o
 -11   1   8       40.02       13.01     27.35 o
 -10   1   8      181.40      135.81     20.40 o
  -9   1   8       59.45       73.67     16.66 o
  -8   1   8       12.11       -8.62     20.60 o
  -7   1   8       14.12       20.20     12.57 o
  -6   1   8      120.30       96.98     14.19 o
  -5   1   8       17.77       31.05     11.29 o
  -4   1   8     1437.89     1650.82     26.36 o
  -3   1   8       86.54      115.02      9.66 o
  -2   1   8      460.02      354.57     12.81 o
  -1   1   8      567.19      626.49     16.07 o
   0   1   8        8.08       11.43     12.17 o
   1   1   8      584.30      633.84     17.89 o
   2   1   8      486.79      434.20     16.46 o
   3   1   8     1109.70     1002.45     25.28 o
   4   1   8      706.28      641.08     23.46 o
   5   1   8     2225.64     2206.20     41.79 o
   6   1   8      281.49      259.46     21.78 o
   7   1   8       76.39       56.23     18.82 o
   8   1   8      116.55      105.71     21.29 o
 -12   2   8       58.49       24.54     30.90 o
 -11   2   8       40.49        9.02     27.15 o
 -10   2   8      135.93      116.10     17.89 o
  -9   2   8     1115.15     1166.11     32.87 o
  -8   2   8       26.70       28.83     13.55 o
  -7   2   8     1095.98     1047.88     27.94 o
  -6   2   8       60.73       56.43     12.37 o
  -5   2   8     2175.50     2162.59     31.39 o
  -4   2   8     2184.56     2183.34     30.06 o
  -3   2   8       25.62       16.80      8.57 o
  -2   2   8      511.24      458.94     15.03 o
  -1   2   8     1892.05     1823.65     26.32 o
   0   2   8      729.12      812.52     19.12 o
   1   2   8       14.90        7.10      9.95 o
   2   2   8      772.67      708.59     21.19 o
   3   2   8        0.88       -7.19     17.74 o
   4   2   8        0.05       -1.18     19.12 o
   5   2   8      549.33      584.06     24.79 o
   6   2   8        8.34       18.63     22.18 o
   7   2   8       17.87       34.55     17.54 o
   8   2   8       13.03       16.11     28.88 o
 -12   3   8       35.85       61.06     18.53 o
 -11   3   8      121.70      117.53     20.80 o
 -10   3   8        1.90        3.10     19.91 o
  -9   3   8      116.34      123.40     17.35 o
  -8   3   8      517.19      494.28     22.47 o
  -7   3   8     1060.51     1093.07     27.45 o
  -6   3   8       91.50       86.19     12.57 o
  -5   3   8        8.66        5.37     10.20 o
  -4   3   8       59.95       35.58     10.79 o
  -3   3   8        1.40       10.74     13.11 o
  -2   3   8     1541.94     1597.01     26.07 o
  -1   3   8       27.17       35.83     10.05 o
   0   3   8      356.61      322.04     15.57 o
   1   3   8     3539.79     3454.26     42.23 o
   2   3   8      274.01      300.11     17.79 o
   3   3   8       32.66       54.06     14.59 o
   4   3   8      183.59      188.10     17.49 o
   5   3   8       14.10       -7.39     22.67 o
   6   3   8      740.81      803.46     32.23 o
   7   3   8        5.98       11.48     18.13 o
 -12   4   8      524.06      517.88     31.00 o
 -11   4   8      139.30      169.33     21.09 o
 -10   4   8       90.38       93.83     17.10 o
  -9   4   8        3.76      -22.37     22.37 o
  -8   4   8        4.77        4.24     12.62 o
  -7   4   8      478.59      449.58     21.09 o
  -6   4   8      205.14      258.87     16.02 o
  -5   4   8      173.34      172.63     13.50 o
  -4   4   8       70.01       69.83     10.69 o
  -3   4   8       49.71       72.84     10.60 o
  -2   4   8      538.03      538.33     17.74 o
  -1   4   8      306.06      286.96     15.42 o
   0   4   8       41.64       53.76     11.97 o
   1   4   8        6.96      -14.09     18.73 o
   2   4   8        7.80       -2.27     19.61 o
   3   4   8      343.00      371.13     20.99 o
   4   4   8       87.69       66.03     15.67 o
   5   4   8        7.97       13.80     14.88 o
   6   4   8      414.10      400.30     27.05 o
   7   4   8        0.40      -10.35     25.92 o
 -12   5   8      116.69      129.65     21.54 o
 -11   5   8      614.40      573.07     29.72 o
 -10   5   8        3.26        7.84     14.19 o
  -9   5   8      156.23      137.15     17.45 o
  -8   5   8      285.47      291.88     19.02 o
  -7   5   8     1381.77     1278.07     30.50 o
  -6   5   8      172.21      158.98     15.13 o
  -5   5   8      963.44      979.34     25.33 o
  -4   5   8      137.53      151.93     13.65 o
  -3   5   8      573.01      549.67     19.76 o
  -2   5   8      735.25      720.42     21.78 o
  -1   5   8     1793.63     1757.71     32.72 o
   0   5   8      725.11      720.77     23.26 o
   1   5   8      178.50      188.74     17.45 o
   2   5   8      142.54      152.37     17.25 o
   3   5   8        1.99       19.86     21.24 o
   4   5   8      430.25      453.08     24.05 o
   5   5   8       11.64       10.74     24.79 o
   6   5   8       45.24       95.36     18.68 o
 -12   6   8       38.83       14.00     28.19 o
 -11   6   8       29.26       34.10     17.49 o
 -10   6   8       11.08       -4.83     23.16 o
  -9   6   8       79.98      119.70     16.02 o
  -8   6   8      232.34      191.35     17.84 o
  -7   6   8      105.09       90.33     15.42 o
  -6   6   8        5.30       -7.84     16.85 o
  -5   6   8      423.35      435.98     19.61 o
  -4   6   8        0.86       -3.10     15.67 o
  -3   6   8     1518.39     1489.73     30.70 o
  -2   6   8       96.61      111.32     14.78 o
  -1   6   8     1438.12     1455.72     32.33 o
   0   6   8      263.13      287.35     18.48 o
   1   6   8      114.57      103.34     17.20 o
   2   6   8       15.24       -3.60     14.04 o
   3   6   8      182.89      174.01     20.25 o
   4   6   8      177.33      206.14     22.62 o
   5   6   8       10.55       37.50     19.22 o
 -12   7   8       25.44       27.55     18.78 o
 -11   7   8      188.19      224.22     20.65 o
 -10   7   8      109.79       97.03     17.89 o
  -9   7   8      354.23      347.42     23.41 o
  -8   7   8       16.87        9.81     20.89 o
  -7   7   8       12.99        6.50     19.32 o
  -6   7   8      186.28      215.35     17.10 o
  -5   7   8      299.14      291.64     18.33 o
  -4   7   8     1459.66     1377.12     32.43 o
  -3   7   8       92.45       83.09     14.44 o
  -2   7   8       54.28       72.39     13.95 o
  -1   7   8      159.46      177.80     17.30 o
   0   7   8      141.47      146.11     17.45 o
   1   7   8        4.88       16.95     14.88 o
   2   7   8       44.88        6.46     24.59 o
   3   7   8        2.83       12.47     27.94 o
   4   7   8        4.36       13.75     26.02 o
 -12   8   8       14.08      -14.73     29.52 o
 -11   8   8       22.17       33.56     18.33 o
 -10   8   8       16.11       10.55     22.77 o
  -9   8   8        4.57       -4.88     19.61 o
  -8   8   8        0.51      -20.99     20.99 o
  -7   8   8      113.69       82.89     16.07 o
  -6   8   8       51.12       35.92     14.24 o
  -5   8   8      754.60      681.14     27.01 o
  -4   8   8       61.09       64.26     15.03 o
  -3   8   8       25.72       27.25     13.70 o
  -2   8   8        1.75        5.52     18.97 o
  -1   8   8     1077.50     1091.15     33.86 o
   0   8   8       97.37      128.97     18.13 o
   1   8   8       95.91      111.72     17.74 o
   2   8   8       95.38       82.54     20.01 o
   3   8   8      117.56      125.07     23.80 o
 -11   9   8       15.59        6.01     26.76 o
 -10   9   8        7.03       13.01     23.75 o
  -9   9   8      131.05      124.83     17.40 o
  -8   9   8       16.11       39.97     14.59 o
  -7   9   8      648.00      610.92     28.73 o
  -6   9   8       49.03       42.82     16.31 o
  -5   9   8       36.00        1.48     21.78 o
  -4   9   8      238.98      261.28     20.35 o
  -3   9   8       60.81       42.97     15.52 o
  -2   9   8      222.54      241.42     19.56 o
  -1   9   8      154.73      179.08     18.92 o
   0   9   8       42.73       49.82     18.73 o
   1   9   8        2.73       40.41     15.47 o
   2   9   8       41.00       57.95     20.45 o
 -10  10   8       76.37       94.86     19.86 o
  -9  10   8        8.15      -13.16     23.85 o
  -8  10   8      122.47      118.91     20.11 o
  -7  10   8       57.17       61.11     16.16 o
  -6  10   8      183.71      201.70     20.16 o
  -5  10   8        5.24       15.82     15.03 o
  -4  10   8       46.88       52.53     17.15 o
  -3  10   8       74.77       72.49     19.07 o
  -2  10   8       16.03        8.82     23.26 o
  -1  10   8       12.52       18.58     23.51 o
   0  10   8      115.70       93.58     22.47 o
  -9  11   8       82.32       69.24     20.60 o
  -8  11   8       19.62       38.14     15.82 o
  -7  11   8        4.04        3.79     16.56 o
  -6  11   8      284.56      292.48     24.25 o
  -5  11   8       84.45      121.18     19.86 o
  -4  11   8       15.91        7.54     25.58 o
  -3  11   8      159.49      180.61     22.82 o
  -2  11   8      150.30      176.32     20.99 o
  -1  11   8        6.43       16.80     23.21 o
  -7  12   8      335.42      375.17     28.53 o
  -6  12   8        4.63       16.61     23.46 o
  -5  12   8       55.42       61.35     20.85 o
  -4  12   8       59.60       52.73     19.07 o
   0 -12   9        4.03        4.24     26.02 o
   1 -12   9      103.90       94.96     21.29 o
   2 -12   9       61.41       21.98     30.50 o
   3 -12   9        1.93       -1.97     24.69 o
   4 -12   9        0.72      -11.93     26.27 o
   5 -12   9        6.83       18.23     17.89 o
   6 -12   9       19.46        2.07     22.92 o
  -2 -11   9        0.48       18.73     24.69 o
  -1 -11   9        0.00      -25.33     25.33 o
   0 -11   9       33.18      -22.57     26.46 o
   1 -11   9       13.12       18.23     24.29 o
   2 -11   9       38.81        3.60     23.31 o
   3 -11   9       79.30      116.60     16.46 o
   4 -11   9        3.57      -19.81     22.96 o
   5 -11   9       95.27      125.37     18.13 o
   6 -11   9       30.81       39.23     16.07 o
   7 -11   9       50.65       53.27     17.74 o
   8 -11   9        0.87      -19.17     24.74 o
  -4 -10   9        1.51       21.34     25.38 o
  -3 -10   9        8.74       27.70     17.59 o
  -2 -10   9        8.74       -7.39     25.38 o
  -1 -10   9      136.76      147.79     19.66 o
   0 -10   9        0.06       17.54     14.69 o
   1 -10   9      103.78       75.35     17.79 o
   2 -10   9       81.41       83.78     17.00 o
   3 -10   9       77.23       82.30     17.74 o
   4 -10   9        2.18       -4.88     22.03 o
   5 -10   9        0.20       16.80     18.28 o
   6 -10   9       21.63       49.38     15.77 o
   7 -10   9       39.63       13.11     25.18 o
   8 -10   9       15.66       17.00     17.64 o
  -5  -9   9       40.84       57.12     19.07 o
  -4  -9   9       46.80       13.35     25.23 o
  -3  -9   9        9.60        5.27     22.23 o
  -2  -9   9       65.57       64.90     17.45 o
  -1  -9   9      634.51      666.61     28.04 o
   0  -9   9      109.84      107.33     17.59 o
   1  -9   9       97.12      113.98     16.16 o
   2  -9   9      335.51      345.55     22.52 o
   3  -9   9      743.20      690.70     28.14 o
   4  -9   9      378.15      393.94     22.42 o
   5  -9   9       22.40       18.33     20.85 o
   6  -9   9       25.90       41.25     14.09 o
   7  -9   9      115.14       88.51     18.78 o
   8  -9   9      222.32      166.12     23.16 o
   9  -9   9       78.74       79.64     19.37 o
  -6  -8   9      162.84      172.73     22.03 o
  -5  -8   9      175.36      170.90     22.03 o
  -4  -8   9        0.10        6.75     21.34 o
  -3  -8   9       45.70       60.47     15.77 o
  -2  -8   9       33.19       67.66     14.49 o
  -1  -8   9      121.58      104.28     16.56 o
   0  -8   9        8.77        6.46     18.18 o
   1  -8   9      372.59      343.68     20.85 o
   2  -8   9       21.32       59.78     12.86 o
   3  -8   9      562.95      551.10     23.65 o
   4  -8   9       38.91       21.29     14.64 o
   5  -8   9       89.87       96.44     16.46 o
   6  -8   9        0.48      -20.75     20.75 o
   7  -8   9      248.89      208.90     21.83 o
   8  -8   9       30.74       49.23     17.30 o
   9  -8   9       38.99       55.09     18.23 o
  -7  -7   9        0.03       -6.11     28.39 o
  -6  -7   9      167.06      167.70     22.03 o
  -5  -7   9      103.77      131.63     17.49 o
  -4  -7   9        0.03      -15.03     21.24 o
  -3  -7   9      115.57       94.81     16.90 o
  -2  -7   9      162.07      146.11     17.35 o
  -1  -7   9     1006.62      930.94     27.89 o
   0  -7   9        6.05        3.45     18.48 o
   1  -7   9      328.44      341.85     19.51 o
   2  -7   9       23.15        6.75     19.12 o
   3  -7   9      658.61      647.09     24.69 o
   4  -7   9      575.00      592.79     23.16 o
   5  -7   9        3.78        9.17     16.41 o
   6  -7   9       57.96       64.80     14.59 o
   7  -7   9        1.80       10.94     21.39 o
   8  -7   9        4.92      -24.74     24.74 o
   9  -7   9        3.96      -13.40     22.87 o
  -8  -6   9      225.07      218.56     24.00 o
  -7  -6   9        0.67       -7.39     25.33 o
  -6  -6   9        6.03       19.81     22.18 o
  -5  -6   9      156.52      152.72     18.48 o
  -4  -6   9      146.84      139.71     16.85 o
  -3  -6   9      211.13      169.03     18.04 o
  -2  -6   9        7.79        6.70     17.79 o
  -1  -6   9      610.53      631.03     21.88 o
   0  -6   9        0.22       -0.99     16.02 o
   1  -6   9       71.61       54.85     13.01 o
   2  -6   9      119.49      113.59     14.78 o
   3  -6   9        2.82       15.92     16.76 o
   4  -6   9      133.34      130.44     15.47 o
   5  -6   9      427.68      461.60     21.58 o
   6  -6   9       35.15       16.31     19.12 o
   7  -6   9        5.35       13.60     19.02 o
   8  -6   9       58.12       23.56     26.81 o
   9  -6   9      229.95      248.17     23.26 o
  10  -6   9      199.92      176.37     24.94 o
  -9  -5   9        9.38       10.60     30.60 o
  -8  -5   9      204.24      207.62     23.06 o
  -7  -5   9      444.62      432.18     25.92 o
  -6  -5   9      174.63      177.55     19.91 o
  -5  -5   9      120.74      149.61     17.45 o
  -4  -5   9       28.57        8.33     19.81 o
  -3  -5   9     2328.03     2403.62     39.42 o
  -2  -5   9        0.26       12.86     11.68 o
  -1  -5   9      155.18      160.80     13.75 o
   0  -5   9      181.98      194.16     14.39 o
   1  -5   9      349.60      356.49     16.66 o
   2  -5   9      987.09      913.15     24.05 o
   3  -5   9        0.73      -16.41     16.41 o
   4  -5   9        5.12      -17.69     17.69 o
   5  -5   9      196.62      197.71     16.71 o
   6  -5   9      158.52      127.09     17.10 o
   7  -5   9       53.28       34.74     16.16 o
   8  -5   9       26.74       54.85     16.26 o
   9  -5   9       39.02       76.63     17.99 o
  10  -5   9        6.17      -12.57     26.22 o
  -9  -4   9        0.24        7.84     25.23 o
  -8  -4   9      204.82      153.31     21.68 o
  -7  -4   9        0.07       22.96     14.04 o
  -6  -4   9        8.40       13.50     19.51 o
  -5  -4   9        6.94       19.76     12.57 o
  -4  -4   9     1247.97     1255.75     29.67 o
  -3  -4   9      570.82      517.44     20.16 o
  -2  -4   9      563.29      590.12     19.02 o
  -1  -4   9      319.82      272.52     14.64 o
   0  -4   9      374.25      394.29     16.56 o
   1  -4   9     1767.82     1657.08     28.19 o
   2  -4   9       19.23       11.09     14.83 o
   3  -4   9        2.37        2.76     14.64 o
   4  -4   9        8.12       -1.03     11.97 o
   5  -4   9     1283.10     1310.74     32.52 o
   6  -4   9      403.38      446.18     21.93 o
   7  -4   9       10.88        7.34     20.30 o
   8  -4   9       15.21       24.94     16.66 o
   9  -4   9      139.18      136.21     21.83 o
  10  -4   9      214.65      215.94     24.59 o
 -10  -3   9       33.24       48.24     20.11 o
  -9  -3   9       15.87       14.54     23.65 o
  -8  -3   9      165.66      196.48     21.14 o
  -7  -3   9       81.47       74.36     16.16 o
  -6  -3   9        4.03       30.80     13.11 o
  -5  -3   9        1.05        6.50     18.92 o
  -4  -3   9       81.92       72.74     13.85 o
  -3  -3   9      552.73      533.80     19.17 o
  -2  -3   9        0.99        0.79     14.73 o
  -1  -3   9        2.89       10.35     13.11 o
   0  -3   9     1900.99     1933.64     28.29 o
   1  -3   9        3.07       -3.75      9.22 o
   2  -3   9        9.52       11.33     12.76 o
   3  -3   9      421.34      428.19     17.40 o
   4  -3   9     1534.38     1595.18     32.28 o
   5  -3   9      209.75      183.81     16.31 o
   6  -3   9     1115.94     1099.78     31.14 o
   7  -3   9        9.37       51.10     13.50 o
   8  -3   9        4.27      -23.46     23.46 o
   9  -3   9       11.89        5.72     15.87 o
 -10  -2   9       50.11       47.11     20.30 o
  -9  -2   9       31.97       23.70     24.64 o
  -8  -2   9       81.43       83.04     17.30 o
  -7  -2   9      646.78      612.00     24.98 o
  -6  -2   9      720.60      662.96     24.64 o
  -5  -2   9     1154.50     1144.28     27.50 o
  -4  -2   9      280.52      336.38     16.26 o
  -3  -2   9     3889.73     4143.09     42.23 o
  -2  -2   9     1341.23     1337.90     23.75 o
  -1  -2   9     2274.63     2193.54     29.17 o
   0  -2   9      238.93      254.92     13.31 o
   1  -2   9      717.64      684.20     18.82 o
   2  -2   9       58.03       98.51     11.73 o
   3  -2   9     2134.53     2013.08     32.77 o
   4  -2   9      484.53      469.64     19.86 o
   5  -2   9       23.91       28.39     13.55 o
   6  -2   9      111.69      125.96     16.07 o
   7  -2   9      358.49      341.90     22.52 o
   8  -2   9      284.01      287.01     23.51 o
   9  -2   9       12.26       -7.84     24.20 o
 -11  -1   9       22.70       24.74     26.71 o
 -10  -1   9       90.51       98.90     21.24 o
  -9  -1   9       48.79       22.27     16.95 o
  -8  -1   9      131.50      100.09     17.59 o
  -7  -1   9        2.50       15.77     17.10 o
  -6  -1   9       20.45       33.76     13.16 o
  -5  -1   9      554.55      543.65     19.91 o
  -4  -1   9     2027.69     2015.84     30.80 o
  -3  -1   9      368.53      323.27     14.00 o
  -2  -1   9       21.88       21.44      9.02 o
  -1  -1   9     3508.01     3571.20     35.78 o
   0  -1   9       65.65       48.00      9.66 o
   1  -1   9      294.30      360.53     14.83 o
   2  -1   9       72.97       81.66     11.19 o
   3  -1   9     3192.27     3068.16     40.06 o
   4  -1   9     1170.68     1115.84     28.19 o
   5  -1   9       99.18      146.07     15.62 o
   6  -1   9        2.36       16.51     18.13 o
   7  -1   9      131.84       93.63     17.54 o
   8  -1   9       86.76       77.17     20.89 o
   9  -1   9       20.62      -28.53     29.81 o
 -11   0   9       15.38      -25.53     27.99 o
 -10   0   9      158.96      171.79     21.58 o
  -9   0   9      153.04      141.33     19.17 o
  -8   0   9       94.98      112.75     15.97 o
  -7   0   9       58.25        5.77     20.99 o
  -6   0   9      152.43      160.95     14.93 o
  -5   0   9      482.10      526.65     19.42 o
  -4   0   9      222.28      213.78     13.26 o
  -3   0   9      103.87      126.25     11.04 o
  -2   0   9      527.83      522.02     15.97 o
  -1   0   9        5.41       31.19      8.92 o
   0   0   9        0.34        8.82     11.43 o
   1   0   9       49.80       61.35     10.25 o
   2   0   9       14.31       22.57     10.74 o
   3   0   9       13.53       12.91     12.66 o
   4   0   9        5.54       12.07     18.18 o
   5   0   9       92.49       90.03     15.33 o
   6   0   9       22.11       25.28     14.34 o
   7   0   9       22.95       42.13     14.09 o
   8   0   9       10.38       18.82     21.93 o
 -11   1   9       60.16       37.80     18.33 o
 -10   1   9       42.56       14.09     17.00 o
  -9   1   9       18.30       15.97     14.54 o
  -8   1   9      279.38      224.72     19.17 o
  -7   1   9      204.66      209.98     16.85 o
  -6   1   9       65.43       64.90     13.06 o
  -5   1   9      690.95      660.20     20.25 o
  -4   1   9     3482.59     3317.81     37.80 o
  -3   1   9      136.01      124.87     11.14 o
  -2   1   9     2529.01     2431.21     30.21 o
  -1   1   9     1438.43     1396.88     23.95 o
   0   1   9       74.47       67.07     10.05 o
   1   1   9      973.08      977.71     22.27 o
   2   1   9      130.47      129.11     13.16 o
   3   1   9      996.25     1001.12     27.01 o
   4   1   9       89.21       94.86     15.23 o
   5   1   9      549.37      493.09     23.51 o
   6   1   9      421.89      372.16     24.15 o
   7   1   9        0.02      -21.78     21.78 o
   8   1   9       74.57       90.43     20.25 o
 -12   2   9       76.05       57.02     21.58 o
 -11   2   9        3.68       21.98     22.42 o
 -10   2   9      177.41      187.07     19.51 o
  -9   2   9      323.24      340.52     21.68 o
  -8   2   9      104.08      119.21     15.42 o
  -7   2   9      557.54      556.91     22.32 o
  -6   2   9       11.94       28.83     10.99 o
  -5   2   9     2117.38     2022.09     31.88 o
  -4   2   9       88.22       73.23     11.43 o
  -3   2   9       56.14       76.43     10.40 o
  -2   2   9      194.41      186.77     12.37 o
  -1   2   9      588.19      639.36     18.23 o
   0   2   9       43.91       36.71     10.89 o
   1   2   9      199.34      207.17     14.69 o
   2   2   9        6.25      -17.54     17.54 o
   3   2   9        8.25       33.41     13.06 o
   4   2   9       67.25       74.26     15.13 o
   5   2   9       54.87       55.74     15.72 o
   6   2   9       90.36       99.69     16.90 o
   7   2   9        0.05        3.75     21.19 o
   8   2   9       63.99       81.46     19.71 o
 -12   3   9        5.83       16.26     26.51 o
 -11   3   9        7.03       -1.82     24.49 o
 -10   3   9        7.74        3.20     15.03 o
  -9   3   9      197.33      164.79     18.92 o
  -8   3   9      314.52      283.56     19.12 o
  -7   3   9      438.33      460.77     20.30 o
  -6   3   9       15.98        5.37     11.97 o
  -5   3   9       42.92       29.72     11.63 o
  -4   3   9        2.53       -3.30     13.60 o
  -3   3   9      122.07      129.95     11.24 o
  -2   3   9      115.39      111.96     11.14 o
  -1   3   9        0.26        0.84      9.66 o
   0   3   9     1781.80     1738.19     30.31 o
   1   3   9      229.28      236.00     16.02 o
   2   3   9       82.63       94.52     14.39 o
   3   3   9       19.13       13.50     19.17 o
   4   3   9       77.85      111.08     14.88 o
   5   3   9        2.80        3.15     22.27 o
   6   3   9      379.39      389.36     26.07 o
   7   3   9      128.24      155.97     20.01 o
 -12   4   9      249.92      302.82     24.05 o
 -11   4   9      172.44      162.82     22.18 o
 -10   4   9        2.17       14.29     21.83 o
  -9   4   9       16.40       21.19     14.78 o
  -8   4   9        9.78        2.51     19.07 o
  -7   4   9      563.30      561.74     22.32 o
  -6   4   9      654.83      661.24     22.03 o
  -5   4   9       26.65       15.08     11.19 o
  -4   4   9       14.12       25.48     11.09 o
  -3   4   9       13.58       13.11     13.75 o
  -2   4   9     1283.46     1208.34     26.41 o
  -1   4   9      499.17      532.17     19.42 o
   0   4   9      226.11      267.79     16.56 o
   1   4   9       41.67       55.05     13.95 o
   2   4   9     1446.48     1350.46     32.77 o
   3   4   9        0.90        7.49     13.90 o
   4   4   9       48.22       25.18     16.80 o
   5   4   9        0.49       13.75     22.03 o
   6   4   9      122.09      147.15     22.03 o
 -12   5   9       59.00       46.32     21.58 o
 -11   5   9      173.37      160.21     20.89 o
 -10   5   9        3.82       -9.66     21.58 o
  -9   5   9       93.81       90.18     16.07 o
  -8   5   9      361.08      398.57     21.88 o
  -7   5   9      993.23      943.31     28.24 o
  -6   5   9       42.64       63.18     12.47 o
  -5   5   9        2.31       11.24     15.42 o
  -4   5   9      550.36      544.39     20.35 o
  -3   5   9     1922.05     1804.92     33.07 o
  -2   5   9      378.47      371.67     18.48 o
  -1   5   9      705.76      712.88     23.46 o
   0   5   9      145.45      111.96     15.77 o
   1   5   9      271.05      299.82     20.16 o
   2   5   9       53.07       64.46     15.57 o
   3   5   9       18.05       12.07     21.68 o
   4   5   9      109.33       91.12     17.89 o
   5   5   9        3.57      -20.75     25.82 o
   6   5   9       12.52       21.09     24.05 o
 -12   6   9      158.57      207.66     22.57 o
 -11   6   9      149.98      171.39     21.34 o
 -10   6   9        0.32       19.86     20.65 o
  -9   6   9      208.75      259.70     20.30 o
  -8   6   9      128.53      125.61     16.71 o
  -7   6   9        2.18       -6.31     18.28 o
  -6   6   9        0.01      -14.14     19.12 o
  -5   6   9       12.58        4.48     13.31 o
  -4   6   9        5.77       12.62     11.88 o
  -3   6   9      583.47      611.36     22.27 o
  -2   6   9      258.23      227.43     17.74 o
  -1   6   9      389.49      370.63     20.55 o
   0   6   9       80.47       73.33     14.59 o
   1   6   9        1.35      -20.60     20.60 o
   2   6   9        0.08       23.60     13.60 o
   3   6   9      131.89      127.83     19.56 o
   4   6   9       55.20       63.42     18.33 o
   5   6   9       29.32       34.20     19.91 o
 -12   7   9       52.26       66.53     19.02 o
 -11   7   9      209.60      231.17     23.46 o
 -10   7   9       21.67      -12.02     21.78 o
  -9   7   9      277.10      289.32     22.82 o
  -8   7   9        2.45       10.15     19.22 o
  -7   7   9      103.49       87.52     15.52 o
  -6   7   9      103.75      113.93     14.83 o
  -5   7   9      952.72      906.11     27.79 o
  -4   7   9      785.18      807.30     27.40 o
  -3   7   9       75.34       59.04     14.83 o
  -2   7   9       29.17        7.69     20.11 o
  -1   7   9      377.31      398.33     20.94 o
   0   7   9     1270.32     1213.91     34.55 o
   1   7   9      131.17      149.17     18.73 o
   2   7   9        1.44      -24.79     24.79 o
   3   7   9        0.00      -22.47     23.85 o
   4   7   9      115.01      130.00     22.62 o
 -11   8   9        8.54       -3.94     22.87 o
 -10   8   9      105.65      130.79     19.27 o
  -9   8   9      183.44      212.00     19.86 o
  -8   8   9       29.85       37.45     16.31 o
  -7   8   9      178.04      152.03     17.64 o
  -6   8   9        7.27       -8.53     20.55 o
  -5   8   9       87.53       61.70     16.46 o
  -4   8   9       42.44       49.08     14.54 o
  -3   8   9      132.85      147.49     17.20 o
  -2   8   9       13.39       -2.91     19.42 o
  -1   8   9      160.84      136.90     19.17 o
   0   8   9       23.08       10.60     16.71 o
   1   8   9       53.07       48.29     18.13 o
   2   8   9        4.72       13.35     23.90 o
   3   8   9      229.43      219.69     25.92 o
 -11   9   9       33.42        8.23     28.39 o
 -10   9   9       88.82       83.13     19.81 o
  -9   9   9       86.64       89.34     19.17 o
  -8   9   9       78.01       -6.75     27.55 o
  -7   9   9      279.75      257.68     21.98 o
  -6   9   9      103.46      104.28     17.64 o
  -5   9   9       31.34       72.74     14.88 o
  -4   9   9      385.79      402.22     24.15 o
  -3   9   9       94.39      128.37     16.71 o
  -2   9   9      318.06      354.96     23.11 o
  -1   9   9       15.57       35.43     14.93 o
   0   9   9      100.18      118.47     19.27 o
   1   9   9       78.71       44.35     20.40 o
 -10  10   9       26.09       18.33     28.48 o
  -9  10   9      158.68      156.96     21.39 o
  -8  10   9       44.34       44.11     18.68 o
  -7  10   9      133.77      122.51     19.71 o
  -6  10   9       12.36       17.40     15.82 o
  -5  10   9       66.31       38.88     17.89 o
  -4  10   9       22.19        5.22     15.97 o
  -3  10   9       57.93       34.79     17.69 o
  -2  10   9        1.28      -24.44     24.44 o
  -1  10   9       64.96       96.19     18.18 o
   0  10   9      144.78      132.91     23.36 o
  -9  11   9        2.84        0.00     22.82 o
  -8  11   9        0.76        6.01     23.31 o
  -7  11   9      150.70      155.38     22.77 o
  -6  11   9      145.60      127.24     22.92 o
  -5  11   9       62.61       58.79     19.32 o
  -4  11   9       40.72       66.38     17.64 o
  -3  11   9       14.98      -22.03     26.02 o
  -2  11   9       62.73       57.12     20.55 o
   1 -12  10      240.22      237.38     24.98 o
   2 -12  10       21.20       20.45     25.82 o
   3 -12  10       12.30       24.34     18.28 o
   4 -12  10        6.46      -18.38     26.22 o
   5 -12  10       70.66       24.98     31.00 o
  -2 -11  10       16.81        6.31     28.53 o
  -1 -11  10        2.89       10.00     25.43 o
   0 -11  10       37.18       20.16     18.28 o
   1 -11  10       90.33       80.23     18.48 o
   2 -11  10       10.39       26.61     16.36 o
   3 -11  10       59.02       47.60     18.87 o
   4 -11  10       74.75      101.07     19.17 o
   5 -11  10      173.03      156.02     22.62 o
   6 -11  10       41.78       47.46     16.76 o
   7 -11  10       64.80       83.04     18.92 o
  -3 -10  10       62.63       71.36     19.66 o
  -2 -10  10        7.57        9.41     24.39 o
  -1 -10  10      101.56      109.01     18.09 o
   0 -10  10        0.00        0.00     22.62 o
   1 -10  10       44.84       51.69     15.72 o
   2 -10  10       28.29       34.59     14.39 o
   3 -10  10      336.92      341.31     23.60 o
   4 -10  10       34.81       48.89     15.42 o
   5 -10  10       39.37       19.17     24.84 o
   6 -10  10       53.54       48.49     17.59 o
   7 -10  10       20.68        7.74     23.60 o
   8 -10  10       66.32       63.28     20.01 o
  -5  -9  10       23.63       45.19     17.89 o
  -4  -9  10       81.52       87.18     20.01 o
  -3  -9  10      156.03      152.67     20.55 o
  -2  -9  10        0.02       11.78     22.23 o
  -1  -9  10      245.87      217.82     22.18 o
   0  -9  10       44.01       27.45     16.61 o
   1  -9  10        9.44       20.85     14.78 o
   2  -9  10      180.42      152.91     17.69 o
   3  -9  10      794.92      846.18     30.95 o
   4  -9  10      368.53      373.44     24.10 o
   5  -9  10       24.54       32.92     15.57 o
   6  -9  10       19.55       24.69     15.03 o
   7  -9  10       49.20       39.23     18.28 o
   8  -9  10      181.13      219.59     22.92 o
   9  -9  10       13.50       -2.12     26.12 o
  -6  -8  10      116.29      127.54     22.52 o
  -5  -8  10       55.39       87.03     19.32 o
  -4  -8  10       12.29       -8.67     23.70 o
  -3  -8  10       46.79       52.83     16.16 o
  -2  -8  10        0.35        4.48     19.51 o
  -1  -8  10      419.76      433.37     22.82 o
   0  -8  10        3.48      -12.22     20.60 o
   1  -8  10      130.42       67.07     17.49 o
   2  -8  10      303.64      391.08     21.29 o
   3  -8  10      235.94      215.45     19.37 o
   4  -8  10       84.16       62.68     15.72 o
   5  -8  10       62.20       39.47     15.13 o
   6  -8  10       18.36       -9.56     20.70 o
   7  -8  10      272.24      281.73     22.23 o
   8  -8  10       15.83       54.65     16.26 o
   9  -8  10       56.14       69.19     19.61 o
  -7  -7  10        3.24       18.68     27.60 o
  -6  -7  10      288.89      286.96     24.54 o
  -5  -7  10      388.55      341.90     24.94 o
  -4  -7  10       38.60       39.52     17.35 o
  -3  -7  10        0.32      -18.38     18.38 o
  -2  -7  10       82.29       70.27     15.38 o
  -1  -7  10      224.33      243.69     18.53 o
   0  -7  10      146.09      150.85     15.97 o
   1  -7  10     1033.79     1058.48     29.12 o
   2  -7  10      431.99      458.45     21.68 o
   3  -7  10       85.09       69.24     15.57 o
   4  -7  10     1352.38     1270.83     34.35 o
   5  -7  10       54.30       73.18     15.13 o
   6  -7  10       67.23       48.39     16.41 o
   7  -7  10       17.32        4.98     21.63 o
   8  -7  10       58.84       51.05     19.12 o
   9  -7  10        0.75      -27.15     27.15 o
  -8  -6  10        4.21       34.64     19.86 o
  -7  -6  10        0.05        9.41     23.95 o
  -6  -6  10       22.16       23.75     24.00 o
  -5  -6  10       72.51       74.95     17.40 o
  -4  -6  10        6.43      -19.51     19.51 o
  -3  -6  10      693.58      657.59     25.67 o
  -2  -6  10      178.64      171.99     16.85 o
  -1  -6  10        5.74      -18.43     18.43 o
   0  -6  10      788.64      769.06     24.69 o
   1  -6  10       41.66       31.54     13.26 o
   2  -6  10       64.52       69.73     13.50 o
   3  -6  10     1930.61     2022.69     37.50 o
   4  -6  10        9.25        7.88     12.81 o
   5  -6  10      174.29      168.39     15.87 o
   6  -6  10       22.32       14.49     22.37 o
   7  -6  10      181.29      208.45     20.16 o
   8  -6  10      391.81      388.37     25.63 o
   9  -6  10      192.05      195.34     23.90 o
  -8  -5  10      157.64      114.67     23.11 o
  -7  -5  10       18.38      -24.10     25.87 o
  -6  -5  10      136.70      169.87     18.53 o
  -5  -5  10      362.86      377.48     21.68 o
  -4  -5  10       62.04       92.60     13.95 o
  -3  -5  10     2001.62     1926.20     37.35 o
  -2  -5  10      425.00      432.68     19.27 o
  -1  -5  10       10.09        5.96     17.35 o
   0  -5  10       63.40       53.62     12.86 o
   1  -5  10      162.28      131.77     14.49 o
   2  -5  10     2787.78     2619.51     39.18 o
   3  -5  10      275.24      243.74     16.41 o
   4  -5  10      432.25      417.74     19.91 o
   5  -5  10       31.98       29.81     13.35 o
   6  -5  10      258.90      303.76     20.50 o
   7  -5  10      108.76      136.95     17.15 o
   8  -5  10      187.60      198.30     21.09 o
   9  -5  10        0.40       35.53     16.90 o
  -9  -4  10       35.78       11.97     29.32 o
  -8  -4  10       40.86       12.42     26.46 o
  -7  -4  10      215.73      195.20     19.96 o
  -6  -4  10       27.93       23.06     13.75 o
  -5  -4  10      340.19      277.89     19.91 o
  -4  -4  10       24.23       40.80     13.50 o
  -3  -4  10      154.23      172.68     14.78 o
  -2  -4  10        6.38       -3.75     14.44 o
  -1  -4  10        3.52       16.95      9.91 o
   0  -4  10      909.78      946.27     23.31 o
   1  -4  10     2151.67     2202.66     33.86 o
   2  -4  10      293.13      287.40     15.42 o
   3  -4  10       57.76       63.28     12.27 o
   4  -4  10     1411.25     1342.63     30.95 o
   5  -4  10     1038.98     1028.27     28.93 o
   6  -4  10      914.90      907.04     30.31 o
   7  -4  10       52.99       50.96     16.26 o
   8  -4  10        4.87        0.00     21.19 o
   9  -4  10      112.11      105.31     21.44 o
 -10  -3  10        1.74       32.43     18.82 o
  -9  -3  10       62.38       81.61     19.07 o
  -8  -3  10      168.27      173.81     19.81 o
  -7  -3  10      451.18      490.19     24.29 o
  -6  -3  10      292.76      306.52     20.06 o
  -5  -3  10      987.02      873.04     26.07 o
  -4  -3  10        8.09       20.80     11.97 o
  -3  -3  10     1082.44     1105.74     25.72 o
  -2  -3  10      874.68      844.11     22.13 o
  -1  -3  10       63.43       50.12     10.30 o
   0  -3  10       36.83       40.51     10.40 o
   1  -3  10      286.67      278.78     14.78 o
   2  -3  10     1226.83     1124.81     25.58 o
   3  -3  10        3.48       -1.97     17.15 o
   4  -3  10      368.00      426.17     20.16 o
   5  -3  10      248.86      255.27     18.33 o
   6  -3  10      204.28      204.07     17.94 o
   7  -3  10       11.41       25.33     14.78 o
   8  -3  10       45.65       29.57     17.49 o
   9  -3  10        8.29       14.14     26.27 o
 -10  -2  10       16.29       54.26     18.43 o
  -9  -2  10       12.84        5.22     24.69 o
  -8  -2  10        7.37        6.16     20.50 o
  -7  -2  10       61.70       84.42     14.69 o
  -6  -2  10       16.11        8.33     20.40 o
  -5  -2  10      552.25      559.23     21.44 o
  -4  -2  10     1047.03     1087.01     26.22 o
  -3  -2  10     1365.92     1460.70     27.20 o
  -2  -2  10      166.44      219.84     13.50 o
  -1  -2  10      737.82      846.38     20.65 o
   0  -2  10     1182.63     1081.54     23.01 o
   1  -2  10      140.49       96.10     11.33 o
   2  -2  10        7.80        9.26     10.40 o
   3  -2  10      467.69      445.88     19.37 o
   4  -2  10      175.95      169.87     15.77 o
   5  -2  10      554.41      530.74     24.25 o
   6  -2  10        4.83       30.65     12.96 o
   7  -2  10       40.78       64.01     17.20 o
   8  -2  10      295.48      323.37     24.29 o
   9  -2  10        0.07       -4.14     26.27 o
 -11  -1  10      108.35      108.61     22.52 o
 -10  -1  10      104.24      120.29     20.60 o
  -9  -1  10       86.74       85.40     17.25 o
  -8  -1  10      251.99      253.25     20.89 o
  -7  -1  10      220.94      214.76     18.09 o
  -6  -1  10        1.65       -7.79     17.20 o
  -5  -1  10     1652.89     1657.57     31.83 o
  -4  -1  10       14.88       27.25     11.33 o
  -3  -1  10      397.55      348.41     15.47 o
  -2  -1  10     2076.00     1963.25     29.08 o
  -1  -1  10     1000.48     1167.73     23.36 o
   0  -1  10      192.81      214.27     13.06 o
   1  -1  10     1133.11     1087.46     23.26 o
   2  -1  10      567.15      562.87     19.32 o
   3  -1  10     2949.43     2849.60     41.59 o
   4  -1  10       21.21       -3.99     13.50 o
   5  -1  10       59.08       45.58     13.70 o
   6  -1  10       14.10       17.79     20.89 o
   7  -1  10      235.62      248.22     20.70 o
   8  -1  10       41.96       68.01     17.20 o
 -11   0  10       12.55        8.08     29.86 o
 -10   0  10       88.97      108.46     18.63 o
  -9   0  10        2.07       17.20     15.77 o
  -8   0  10      346.89      339.24     21.58 o
  -7   0  10       32.66       20.50     21.68 o
  -6   0  10      398.50      358.17     19.61 o
  -5   0  10     3478.15     3381.67     42.53 o
  -4   0  10      346.99      353.29     16.66 o
  -3   0  10      549.50      572.93     17.99 o
  -2   0  10      661.25      817.65     20.25 o
  -1   0  10       95.42       83.23     10.15 o
   0   0  10     1931.91     2058.56     30.36 o
   1   0  10      649.04      610.82     19.32 o
   2   0  10       13.35       -9.36     16.61 o
   3   0  10      148.92      152.72     14.88 o
   4   0  10      810.78      827.31     26.46 o
   5   0  10        6.57      -13.70     21.29 o
   6   0  10      233.73      256.21     22.08 o
   7   0  10       14.88       15.92     16.80 o
   8   0  10       41.29       43.12     19.22 o
 -11   1  10        5.83       -9.71     25.67 o
 -10   1  10        6.39      -26.41     26.41 o
  -9   1  10      229.97      251.82     20.94 o
  -8   1  10       28.73       -5.32     23.06 o
  -7   1  10        8.25       12.86     19.37 o
  -6   1  10      126.07      138.92     15.18 o
  -5   1  10      121.59       85.80     13.70 o
  -4   1  10      182.30      190.32     13.75 o
  -3   1  10      110.12       97.23     11.63 o
  -2   1  10      160.21      182.98     11.83 o
  -1   1  10       38.13       37.21     10.00 o
   0   1  10      241.22      327.61     15.08 o
   1   1  10      285.47      307.75     15.62 o
   2   1  10      441.82      403.16     19.12 o
   3   1  10      292.41      248.62     18.48 o
   4   1  10      129.69      102.99     15.28 o
   5   1  10       22.40       17.45     22.23 o
   6   1  10       55.02       31.39     18.04 o
   7   1  10        1.87       -1.87     22.87 o
   8   1  10      156.33      166.22     23.95 o
 -12   2  10       33.36       27.70     21.39 o
 -11   2  10        1.80       11.33     24.49 o
 -10   2  10      169.00      196.18     20.99 o
  -9   2  10       87.38       86.24     16.80 o
  -8   2  10       13.60        7.15     13.60 o
  -7   2  10     2319.07     2257.36     39.72 o
  -6   2  10      135.65      107.04     15.08 o
  -5   2  10      702.73      756.74     22.03 o
  -4   2  10     3077.27     2989.60     38.59 o
  -3   2  10      664.45      666.02     19.81 o
  -2   2  10      726.55      800.45     21.09 o
  -1   2  10     1956.11     1990.21     31.29 o
   0   2  10      235.93      222.20     14.83 o
   1   2  10       52.79       38.93     12.02 o
   2   2  10     2887.26     2896.07     43.61 o
   3   2  10       12.34        8.53     18.73 o
   4   2  10      104.07       97.28     16.36 o
   5   2  10       93.36      111.77     16.21 o
   6   2  10      206.71      237.08     21.73 o
   7   2  10       57.07       25.97     29.86 o
 -12   3  10        2.31       14.64     27.15 o
 -11   3  10      105.89       73.38     19.61 o
 -10   3  10        0.01        1.63     14.49 o
  -9   3  10      153.61      170.46     18.87 o
  -8   3  10      822.14      802.27     27.60 o
  -7   3  10       57.18       43.61     14.09 o
  -6   3  10       96.57       68.79     14.39 o
  -5   3  10      223.31      213.48     14.78 o
  -4   3  10      643.43      608.46     20.11 o
  -3   3  10       91.14      106.59     11.63 o
  -2   3  10       39.32       34.35     11.29 o
  -1   3  10      149.44      140.10     13.90 o
   0   3  10      172.10      193.67     14.04 o
   1   3  10     1282.90     1191.83     29.96 o
   2   3  10      178.12      168.64     16.11 o
   3   3  10        0.56      -21.24     21.24 o
   4   3  10      148.94      134.44     18.48 o
   5   3  10        9.98       16.95     22.57 o
   6   3  10      270.66      308.93     25.48 o
   7   3  10       65.93       25.72     29.22 o
 -12   4  10       59.12       73.53     20.89 o
 -11   4  10      289.23      310.71     24.29 o
 -10   4  10       10.18        1.63     24.29 o
  -9   4  10      101.82      106.94     16.66 o
  -8   4  10       10.86       -2.66     18.82 o
  -7   4  10     1002.94     1000.23     29.32 o
  -6   4  10      314.99      328.84     18.28 o
  -5   4  10       57.05       53.17     11.29 o
  -4   4  10      191.01      184.55     14.98 o
  -3   4  10       85.67       88.90     12.12 o
  -2   4  10      181.42      199.53     14.88 o
  -1   4  10      191.90      183.67     15.08 o
   0   4  10      541.58      564.35     21.98 o
   1   4  10       57.26       16.11     14.73 o
   2   4  10      526.60      558.83     23.95 o
   3   4  10       52.67       58.05     17.20 o
   4   4  10       53.92       80.57     16.66 o
   5   4  10        9.33      -16.61     24.10 o
   6   4  10       49.42       25.82     20.11 o
 -12   5  10        5.94      -28.53     28.53 o
 -11   5  10        7.67       16.76     16.46 o
 -10   5  10        5.10       13.40     16.21 o
  -9   5  10        4.66       18.09     21.88 o
  -8   5  10       33.53       10.94     20.20 o
  -7   5  10      736.23      700.31     25.87 o
  -6   5  10      198.84      180.61     16.61 o
  -5   5  10      147.07      139.61     14.98 o
  -4   5  10        7.70        1.08     16.80 o
  -3   5  10      196.34      192.98     15.18 o
  -2   5  10      493.21      473.13     20.75 o
  -1   5  10     2288.01     2294.56     40.16 o
   0   5  10      997.50     1056.11     29.67 o
   1   5  10        1.40       13.35     19.27 o
   2   5  10      189.42      171.69     19.17 o
   3   5  10        1.74        4.04     15.92 o
   4   5  10      138.63      152.77     21.14 o
   5   5  10        0.05      -24.15     24.15 o
 -12   6  10       48.10       29.42     20.35 o
 -11   6  10      283.71      250.59     23.80 o
 -10   6  10       78.56       91.17     18.78 o
  -9   6  10      742.05      740.58     30.31 o
  -8   6  10        1.89       29.47     13.40 o
  -7   6  10      243.77      218.01     18.78 o
  -6   6  10      483.46      512.02     22.23 o
  -5   6  10      954.45      952.13     27.60 o
  -4   6  10        2.52        4.73     18.73 o
  -3   6  10      601.38      559.57     24.25 o
  -2   6  10      446.95      470.47     22.18 o
  -1   6  10       13.52       24.49     14.00 o
   0   6  10      109.47      112.41     17.74 o
   1   6  10       48.50       46.32     15.38 o
   2   6  10        0.08       13.11     22.08 o
   3   6  10      167.10      221.56     21.93 o
   4   6  10        2.99       -3.99     27.45 o
 -12   7  10      107.90      121.28     23.65 o
 -11   7  10      115.91      112.46     22.62 o
 -10   7  10       80.57       90.28     17.20 o
  -9   7  10       27.10      -19.71     25.13 o
  -8   7  10       39.74       18.33     23.06 o
  -7   7  10      236.34      254.68     18.43 o
  -6   7  10      468.86      436.13     22.27 o
  -5   7  10       32.21       25.97     13.80 o
  -4   7  10      897.06      877.38     27.84 o
  -3   7  10       75.39       84.27     14.73 o
  -2   7  10        5.53       -2.76     19.02 o
  -1   7  10        6.99       -2.91     21.24 o
   0   7  10     1007.44     1045.27     34.30 o
   1   7  10      281.90      306.42     23.36 o
   2   7  10        0.04        5.47     22.13 o
   3   7  10        1.50       21.98     25.33 o
 -11   8  10       16.15        4.09     26.51 o
 -10   8  10       53.38       49.77     17.35 o
  -9   8  10      105.05       89.89     19.27 o
  -8   8  10      184.92      209.69     21.49 o
  -7   8  10      125.52       88.01     18.87 o
  -6   8  10       41.19       39.82     14.49 o
  -5   8  10       31.43       16.21     22.23 o
  -4   8  10      211.70      218.36     19.42 o
  -3   8  10       21.20       25.53     14.34 o
  -2   8  10      161.65      158.68     19.81 o
  -1   8  10      152.29      180.76     19.22 o
   0   8  10        5.40      -12.17     22.92 o
   1   8  10        1.39       14.98     22.62 o
   2   8  10       98.33       71.06     22.18 o
 -11   9  10        0.06       -4.29     25.43 o
 -10   9  10       24.49        1.97     26.76 o
  -9   9  10      542.48      609.54     29.62 o
  -8   9  10       20.60       -7.10     22.27 o
  -7   9  10      165.35      176.91     19.56 o
  -6   9  10       44.59       16.41     22.96 o
  -5   9  10      189.50      220.97     19.22 o
  -4   9  10      452.96      488.66     27.50 o
  -3   9  10      112.96      100.23     20.25 o
  -2   9  10       29.94       21.63     16.61 o
  -1   9  10       43.84       43.71     17.15 o
   0   9  10       58.90      121.82     19.96 o
   1   9  10       39.96       63.18     18.82 o
 -10  10  10       11.06       18.87     16.85 o
  -9  10  10       51.53       53.71     18.23 o
  -8  10  10        2.17       33.36     16.80 o
  -7  10  10       40.25       34.15     16.51 o
  -6  10  10       20.20       31.74     16.16 o
  -5  10  10      138.09      145.52     19.51 o
  -4  10  10        2.01      -21.93     22.37 o
  -3  10  10       54.30        7.49     26.61 o
  -2  10  10        5.20       -7.79     23.46 o
  -1  10  10       72.50       40.80     22.42 o
  -8  11  10       14.34      -29.17     29.17 o
  -7  11  10      187.00      190.71     23.90 o
  -6  11  10      232.42      251.77     24.69 o
  -5  11  10        9.57       48.24     16.31 o
  -4  11  10        1.21        4.09     27.05 o
  -3  11  10        0.00        2.07     25.72 o
   1 -12  11      300.77      314.80     27.05 o
   2 -12  11       19.80       37.55     18.92 o
   3 -12  11        7.05      -26.17     26.17 o
   4 -12  11       22.11       -3.15     19.61 o
  -1 -11  11       15.40       14.24     23.46 o
   0 -11  11       42.93      -27.40     29.08 o
   1 -11  11       81.19      117.29     19.32 o
   2 -11  11       36.34       26.32     26.61 o
   3 -11  11       72.75       85.60     19.02 o
   4 -11  11       57.73       13.35     28.09 o
   5 -11  11      188.91      157.70     21.98 o
   6 -11  11        4.04      -25.28     25.28 o
  -3 -10  11       74.22      106.94     20.20 o
  -2 -10  11        0.78       11.53     17.10 o
  -1 -10  11       22.62       16.41     25.08 o
   0 -10  11        3.02       14.04     18.92 o
   1 -10  11      137.54      139.61     19.37 o
   2 -10  11      173.22      190.02     19.07 o
   3 -10  11       48.50       63.13     16.61 o
   4 -10  11        7.71       26.12     15.67 o
   5 -10  11       32.36        1.82     24.69 o
   6 -10  11       76.50       75.69     19.17 o
   7 -10  11       27.87       15.03     17.79 o
  -5  -9  11        0.66       10.60     24.84 o
  -4  -9  11       14.08      -11.78     26.76 o
  -3  -9  11       13.66        5.47     23.90 o
  -2  -9  11        0.02       -1.72     24.44 o
  -1  -9  11       48.26       56.23     15.77 o
   0  -9  11        9.56       -1.58     20.30 o
   1  -9  11       48.23       57.66     16.56 o
   2  -9  11       38.70      -13.80     24.74 o
   3  -9  11      166.67      117.09     18.63 o
   4  -9  11       15.46       14.39     22.32 o
   5  -9  11        6.36       -3.35     19.91 o
   6  -9  11       25.65        0.00     24.49 o
   7  -9  11       88.92       92.74     19.32 o
   8  -9  11       99.54      110.24     19.51 o
  -6  -8  11        9.76       19.91     17.59 o
  -5  -8  11      115.18      102.60     20.70 o
  -4  -8  11       26.67       21.19     24.05 o
  -3  -8  11        8.66      -23.41     23.41 o
  -2  -8  11       34.98       45.98     14.69 o
  -1  -8  11      475.91      423.85     23.60 o
   0  -8  11      261.02      263.60     18.82 o
   1  -8  11       89.53      105.06     16.36 o
   2  -8  11      212.95      203.03     17.89 o
   3  -8  11      278.21      253.54     20.85 o
   4  -8  11       97.78       84.71     16.36 o
   5  -8  11      104.73       76.29     17.64 o
   6  -8  11       33.25      -13.35     23.70 o
   7  -8  11      174.62      204.46     19.81 o
   8  -8  11        6.12        9.81     22.42 o
  -7  -7  11       60.64       83.68     18.73 o
  -6  -7  11      124.75      120.59     22.23 o
  -5  -7  11      111.15      117.63     18.78 o
  -4  -7  11       32.29       27.74     16.11 o
  -3  -7  11      199.00      191.85     19.61 o
  -2  -7  11      201.52      198.65     19.17 o
  -1  -7  11     1043.33     1096.82     30.85 o
   0  -7  11       45.70       58.64     13.31 o
   1  -7  11      134.79      129.06     16.11 o
   2  -7  11       15.23       -7.59     20.70 o
   3  -7  11      851.52      918.13     28.63 o
   4  -7  11      502.09      467.42     23.01 o
   5  -7  11       13.48       32.23     13.70 o
   6  -7  11       21.82        2.37     14.98 o
   7  -7  11       98.36      117.73     18.33 o
   8  -7  11      152.18      166.32     21.34 o
   9  -7  11       23.96       20.94     19.27 o
  -8  -6  11        1.25      -25.43     28.43 o
  -7  -6  11        0.58        5.72     22.67 o
  -6  -6  11       84.85       76.73     19.47 o
  -5  -6  11      157.52      146.80     19.27 o
  -4  -6  11      258.63      297.06     19.47 o
  -3  -6  11      320.93      289.42     19.51 o
  -2  -6  11      689.97      615.60     24.54 o
  -1  -6  11      173.85      148.78     17.10 o
   0  -6  11       48.71       44.84     13.85 o
   1  -6  11       59.41       84.86     13.35 o
   2  -6  11      603.50      586.43     23.85 o
   3  -6  11      126.22      102.80     14.14 o
   4  -6  11      538.85      503.49     23.65 o
   5  -6  11        6.24       31.39     13.31 o
   6  -6  11       15.39       21.39     14.54 o
   7  -6  11      130.29      140.50     17.94 o
   8  -6  11      354.51      329.68     26.61 o
   9  -6  11       92.89       97.08     21.58 o
  -8  -5  11       50.36       73.03     20.01 o
  -7  -5  11       67.78       64.61     17.69 o
  -6  -5  11      120.71       91.71     17.00 o
  -5  -5  11      336.83      343.58     21.34 o
  -4  -5  11       26.75        6.41     19.61 o
  -3  -5  11      924.25      922.96     26.71 o
  -2  -5  11       18.50        6.60     18.53 o
  -1  -5  11      919.37      944.54     26.27 o
   0  -5  11      203.75      208.06     16.02 o
   1  -5  11     1679.00     1684.97     33.21 o
   2  -5  11      102.37      117.09     14.88 o
   3  -5  11      519.87      491.91     21.73 o
   4  -5  11      412.54      394.24     20.20 o
   5  -5  11       69.38       89.59     14.19 o
   6  -5  11      402.85      433.42     22.72 o
   7  -5  11       43.04       21.54     25.03 o
   8  -5  11        1.18       -3.70     16.66 o
   9  -5  11        9.56       24.69     26.22 o
  -9  -4  11        9.00      -28.53     28.53 o
  -8  -4  11       14.32       36.81     17.15 o
  -7  -4  11       26.09       33.66     15.33 o
  -6  -4  11        5.34       -8.57     21.93 o
  -5  -4  11      178.07      151.14     17.40 o
  -4  -4  11      559.02      531.04     22.42 o
  -3  -4  11      858.16      871.12     26.76 o
  -2  -4  11        4.56       10.50     11.48 o
  -1  -4  11      358.39      364.87     17.54 o
   0  -4  11       60.19       59.14     12.02 o
   1  -4  11      233.53      234.13     15.82 o
   2  -4  11        0.70       -7.10     16.07 o
   3  -4  11      324.69      320.12     18.38 o
   4  -4  11      323.67      287.70     19.47 o
   5  -4  11       31.96       18.53     20.30 o
   6  -4  11      119.54      105.46     17.20 o
   7  -4  11       54.77       43.76     17.59 o
   8  -4  11       10.70       -7.39     21.88 o
   9  -4  11       17.81       41.49     18.78 o
 -10  -3  11       21.81       29.52     18.92 o
  -9  -3  11       21.91       11.24     25.18 o
  -8  -3  11      333.93      324.11     23.80 o
  -7  -3  11      414.96      444.85     24.69 o
  -6  -3  11      299.48      367.68     20.50 o
  -5  -3  11       36.12        4.73     20.75 o
  -4  -3  11       83.84       95.90     13.31 o
  -3  -3  11      374.48      384.04     18.58 o
  -2  -3  11      302.74      296.07     15.87 o
  -1  -3  11      328.82      318.49     15.92 o
   0  -3  11      155.99      132.91     12.42 o
   1  -3  11      698.80      638.32     20.94 o
   2  -3  11     1220.83     1168.72     27.35 o
   3  -3  11      220.79      209.04     16.07 o
   4  -3  11       36.21       38.39     12.76 o
   5  -3  11      310.00      268.53     19.71 o
   6  -3  11       59.09       53.37     15.52 o
   7  -3  11       22.44       -8.33     23.90 o
   8  -3  11       44.14       71.36     17.45 o
   9  -3  11        1.99      -21.09     27.99 o
 -10  -2  11       14.89        7.93     28.98 o
  -9  -2  11      116.08       58.89     20.35 o
  -8  -2  11        0.47       -3.10     20.06 o
  -7  -2  11       45.13       38.64     15.23 o
  -6  -2  11      226.27      230.83     17.40 o
  -5  -2  11       13.75       13.11     17.59 o
  -4  -2  11       53.19       25.18     13.40 o
  -3  -2  11     5246.17     5067.29     51.00 o
  -2  -2  11      162.88      172.87     13.65 o
  -1  -2  11     3217.42     3096.64     38.68 o
   0  -2  11      147.59      122.07     12.81 o
   1  -2  11      850.73      786.16     21.98 o
   2  -2  11      998.31     1026.10     25.63 o
   3  -2  11      761.80      755.61     23.60 o
   4  -2  11      241.20      251.97     17.59 o
   5  -2  11       30.16       30.80     13.50 o
   6  -2  11      118.84       78.65     18.92 o
   7  -2  11       57.74       23.90     24.15 o
   8  -2  11      235.24      265.91     24.29 o
 -11  -1  11       95.31      119.50     23.56 o
 -10  -1  11      119.50      127.68     21.29 o
  -9  -1  11      215.34      175.29     21.34 o
  -8  -1  11      267.14      248.22     21.14 o
  -7  -1  11      136.08       95.50     17.05 o
  -6  -1  11       17.06       24.20     13.40 o
  -5  -1  11      382.36      393.79     18.87 o
  -4  -1  11      417.35      417.01     18.53 o
  -3  -1  11        3.86        0.44     10.55 o
  -2  -1  11        0.27        3.30     13.21 o
  -1  -1  11     3091.20     2883.70     36.81 o
   0  -1  11      134.97      133.75     12.71 o
   1  -1  11        3.13        8.08     10.35 o
   2  -1  11       22.80       26.46     11.33 o
   3  -1  11       52.67       85.60     13.11 o
   4  -1  11      156.70      147.64     17.45 o
   5  -1  11      103.94       83.68     16.51 o
   6  -1  11       71.45       73.53     15.18 o
   7  -1  11       33.16       44.25     17.10 o
   8  -1  11       16.38      -26.17     26.17 o
 -11   0  11        0.64      -24.29     28.93 o
 -10   0  11       95.74       94.17     20.30 o
  -9   0  11        3.63       15.87     20.06 o
  -8   0  11        2.99       16.85     20.06 o
  -7   0  11      114.44       98.71     16.26 o
  -6   0  11       30.04       29.27     14.54 o
  -5   0  11     2243.73     2098.97     35.43 o
  -4   0  11        1.28        6.36     10.94 o
  -3   0  11       13.25        5.91     16.85 o
  -2   0  11       29.04       42.13     10.94 o
  -1   0  11     1271.52     1175.52     24.98 o
   0   0  11     4552.14     4491.30     46.42 o
   1   0  11      179.37      162.77     14.54 o
   2   0  11       59.71       63.18     12.22 o
   3   0  11      588.14      555.53     23.65 o
   4   0  11     2022.58     2028.60     40.51 o
   5   0  11       19.51        4.34     20.85 o
   6   0  11       71.24       36.86     17.20 o
   7   0  11       74.41       60.22     18.28 o
   8   0  11      263.56      200.42     27.15 o
 -11   1  11        0.09      -26.51     26.51 o
 -10   1  11        2.41       23.36     16.07 o
  -9   1  11      411.83      454.70     24.89 o
  -8   1  11      297.55      276.46     21.04 o
  -7   1  11      268.60      267.39     18.48 o
  -6   1  11      135.12      156.02     15.42 o
  -5   1  11       20.46       26.86     11.93 o
  -4   1  11      732.81      732.59     21.63 o
  -3   1  11       70.50       55.54     11.63 o
  -2   1  11     1253.40     1123.63     24.94 o
  -1   1  11       61.43       51.69     11.38 o
   0   1  11        3.85        0.89     14.69 o
   1   1  11      120.91      102.26     13.40 o
   2   1  11       63.16       62.19     12.91 o
   3   1  11     2221.38     2092.07     40.26 o
   4   1  11      161.12      170.11     18.68 o
   5   1  11       35.72       58.40     14.78 o
   6   1  11        9.43       39.03     15.23 o
   7   1  11       24.35       34.25     18.53 o
 -11   2  11        3.21        9.51     21.29 o
 -10   2  11      132.20      139.56     19.27 o
  -9   2  11      283.05      250.19     20.30 o
  -8   2  11      286.87      280.16     20.20 o
  -7   2  11      187.67      159.03     16.07 o
  -6   2  11       15.26       14.04     18.33 o
  -5   2  11     1579.04     1583.41     31.29 o
  -4   2  11      102.77      101.57     12.86 o
  -3   2  11     1070.13     1097.95     25.08 o
  -2   2  11      428.58      406.66     16.95 o
  -1   2  11      236.19      212.15     14.14 o
   0   2  11      635.09      565.78     21.19 o
   1   2  11      430.73      439.92     19.61 o
   2   2  11      189.46      250.14     17.25 o
   3   2  11      193.28      154.29     16.31 o
   4   2  11      116.60      143.26     17.35 o
   5   2  11       13.52       19.76     22.08 o
   6   2  11      277.73      276.85     24.00 o
   7   2  11       11.80      -24.98     28.83 o
 -12   3  11       20.08       42.04     20.06 o
 -11   3  11       84.15       79.73     21.44 o
 -10   3  11        2.69       15.08     22.62 o
  -9   3  11       52.29       69.48     15.67 o
  -8   3  11      223.82      212.84     18.38 o
  -7   3  11      488.13      440.81     20.89 o
  -6   3  11       30.06       43.51     12.47 o
  -5   3  11       38.32       47.55     12.81 o
  -4   3  11      209.74      192.14     15.57 o
  -3   3  11      460.86      478.31     18.33 o
  -2   3  11      314.53      301.10     15.82 o
  -1   3  11      478.03      437.21     19.96 o
   0   3  11       54.99       75.79     12.86 o
   1   3  11     1286.63     1249.73     31.05 o
   2   3  11      107.18      132.96     16.16 o
   3   3  11       97.01       67.27     15.57 o
   4   3  11       84.03       83.92     16.85 o
   5   3  11       17.06       10.64     23.01 o
   6   3  11      252.97      244.67     24.59 o
 -12   4  11        0.29       18.78     27.25 o
 -11   4  11      289.14      328.10     24.29 o
 -10   4  11       14.71       38.59     15.33 o
  -9   4  11       49.62       61.80     16.07 o
  -8   4  11       57.90       20.45     21.78 o
  -7   4  11     2375.70     2410.86     42.18 o
  -6   4  11      136.26      141.28     15.33 o
  -5   4  11       36.99       36.76     12.86 o
  -4   4  11      978.21      987.66     26.71 o
  -3   4  11      525.62      482.84     21.14 o
  -2   4  11     1196.65     1135.65     28.09 o
  -1   4  11      919.67      897.43     26.46 o
   0   4  11      242.03      264.73     18.78 o
   1   4  11      643.80      647.19     26.22 o
   2   4  11      862.61      869.05     30.21 o
   3   4  11        2.03      -20.99     20.99 o
   4   4  11      106.52      104.42     19.76 o
   5   4  11       54.62       32.72     19.12 o
 -12   5  11       17.74      -29.27     30.60 o
 -11   5  11       52.78       95.21     17.99 o
 -10   5  11       34.85       22.13     23.65 o
  -9   5  11      179.43      250.88     19.86 o
  -8   5  11      136.42      130.39     17.94 o
  -7   5  11       73.74       94.32     14.98 o
  -6   5  11        0.02      -18.58     18.58 o
  -5   5  11      302.65      316.18     17.59 o
  -4   5  11       27.80       35.73     12.71 o
  -3   5  11      612.82      550.90     23.31 o
  -2   5  11      213.33      228.02     17.54 o
  -1   5  11        2.75       -2.41     17.35 o
   0   5  11        7.19       11.73     20.30 o
   1   5  11      123.85      144.04     17.30 o
   2   5  11       57.13       61.11     17.69 o
   3   5  11        3.75       -3.40     23.51 o
   4   5  11        3.20      -17.00     22.92 o
   5   5  11       10.51        8.38     27.01 o
 -12   6  11       63.27       75.20     21.98 o
 -11   6  11      154.67      179.77     22.23 o
 -10   6  11       74.27       65.64     17.35 o
  -9   6  11      136.52      119.36     19.22 o
  -8   6  11      123.09      113.15     16.95 o
  -7   6  11      270.82      251.43     19.47 o
  -6   6  11      539.86      479.49     23.75 o
  -5   6  11       26.72       17.74     19.47 o
  -4   6  11      202.67      131.08     16.80 o
  -3   6  11       37.19       40.90     13.70 o
  -2   6  11      473.17      501.47     22.57 o
  -1   6  11      173.50      193.52     17.15 o
   0   6  11      937.35      938.73     30.45 o
   1   6  11       59.80       15.72     24.84 o
   2   6  11        4.65       -8.57     23.46 o
   3   6  11       83.26       82.74     19.51 o
   4   6  11        0.01       -5.17     17.59 o
 -11   7  11      184.34      154.54     23.51 o
 -10   7  11      102.63       84.61     19.51 o
  -9   7  11       88.62       95.90     18.09 o
  -8   7  11       78.92       43.17     16.02 o
  -7   7  11      743.25      666.80     27.89 o
  -6   7  11      370.11      371.42     22.13 o
  -5   7  11      324.79      323.08     19.81 o
  -4   7  11      142.23      149.37     17.30 o
  -3   7  11      236.38      223.88     18.82 o
  -2   7  11      581.30      576.13     26.17 o
  -1   7  11      221.36      222.70     20.25 o
   0   7  11      185.97      220.23     20.89 o
   1   7  11      103.08      121.67     18.73 o
   2   7  11      292.56      290.85     25.28 o
   3   7  11       12.53        2.07     26.51 o
 -11   8  11       33.09       20.60     26.07 o
 -10   8  11       34.36       64.95     17.69 o
  -9   8  11      397.86      391.53     25.77 o
  -8   8  11       93.79      108.51     17.30 o
  -7   8  11       25.65       33.76     13.90 o
  -6   8  11        4.85        3.10     19.22 o
  -5   8  11        2.50      -22.87     22.87 o
  -4   8  11       33.91       34.59     15.38 o
  -3   8  11      104.93      126.99     17.89 o
  -2   8  11      287.48      236.35     21.83 o
  -1   8  11       32.49        8.53     25.72 o
   0   8  11        5.11       -1.82     23.46 o
   1   8  11        0.12        1.97     23.46 o
   2   8  11       28.42        6.31     29.42 o
 -10   9  11        0.02      -14.14     23.16 o
  -9   9  11      328.15      357.38     24.54 o
  -8   9  11       56.06       58.99     18.43 o
  -7   9  11        5.55      -23.56     23.56 o
  -6   9  11       38.52       34.20     15.47 o
  -5   9  11      182.12      170.70     20.01 o
  -4   9  11      220.43      225.95     21.58 o
  -3   9  11      112.34      120.83     18.33 o
  -2   9  11       19.65       16.36     17.10 o
  -1   9  11       53.31       26.71     18.18 o
   0   9  11      281.90      260.20     25.77 o
  -9  10  11       46.68       26.61     19.81 o
  -8  10  11       67.41       60.02     19.32 o
  -7  10  11       50.95       43.07     17.94 o
  -6  10  11       13.97       20.75     22.57 o
  -5  10  11       92.60      127.04     18.38 o
  -4  10  11       14.04        7.64     22.72 o
  -3  10  11       88.54       84.02     20.06 o
  -2  10  11       60.40       57.81     21.88 o
  -1  10  11        4.45       21.29     26.91 o
  -7  11  11      143.40      173.02     22.62 o
  -6  11  11       35.27       16.61     29.81 o
  -5  11  11        5.86      -28.39     28.39 o
  -4  11  11       44.88       23.31     28.78 o
  -1 -11  12        2.80       14.59     25.63 o
   0 -11  12       94.62       83.48     20.60 o
   1 -11  12        1.92       13.95     17.84 o
   2 -11  12      114.54      131.13     20.11 o
   3 -11  12       10.10       48.39     16.07 o
   4 -11  12        0.06        2.02     20.35 o
   5 -11  12       51.98       81.46     19.27 o
   6 -11  12       49.39       85.75     18.09 o
  -3 -10  12      174.90      208.06     24.54 o
  -2 -10  12       69.34       48.89     20.45 o
  -1 -10  12       48.05       69.53     18.38 o
   0 -10  12       18.78       11.04     27.01 o
   1 -10  12        0.97       -1.82     22.82 o
   2 -10  12      223.59      220.72     21.14 o
   3 -10  12       10.86       47.75     15.87 o
   4 -10  12       55.57       56.18     18.48 o
   5 -10  12        0.93       41.99     15.38 o
   6 -10  12       70.63       63.03     20.30 o
   7 -10  12       78.62       94.27     20.89 o
  -4  -9  12       92.26       26.46     32.38 o
  -3  -9  12      182.06      183.57     21.63 o
  -2  -9  12       20.81       -7.19     23.41 o
  -1  -9  12       30.94        5.13     23.51 o
   0  -9  12        1.21      -18.18     19.51 o
   1  -9  12      714.57      677.69     30.65 o
   2  -9  12       55.65       45.44     17.25 o
   3  -9  12      191.85      172.08     21.14 o
   4  -9  12        0.37      -15.28     19.71 o
   5  -9  12      185.62      232.55     21.39 o
   6  -9  12       10.09       15.03     23.60 o
   7  -9  12      196.01      197.76     23.95 o
   8  -9  12       72.87      100.48     22.08 o
  -6  -8  12        6.22       25.97     19.12 o
  -5  -8  12       81.33       60.61     20.94 o
  -4  -8  12      138.90      121.23     20.75 o
  -3  -8  12        3.53       15.42     22.37 o
  -2  -8  12        8.44        4.83     22.87 o
  -1  -8  12      466.07      507.38     26.61 o
   0  -8  12      355.92      341.36     21.24 o
   1  -8  12      258.72      257.39     21.24 o
   2  -8  12      184.27      194.41     18.82 o
   3  -8  12        0.10        7.59     13.85 o
   4  -8  12      141.74      146.46     18.73 o
   5  -8  12       73.40       47.41     17.69 o
   6  -8  12      128.10      144.88     18.38 o
   7  -8  12       43.07       33.56     18.33 o
   8  -8  12        3.45        8.33     24.29 o
  -7  -7  12        0.30        0.00     25.92 o
  -6  -7  12      120.74      169.23     18.78 o
  -5  -7  12      224.21      215.16     22.67 o
  -4  -7  12        0.18      -24.69     24.69 o
  -3  -7  12      163.31      170.95     18.78 o
  -2  -7  12       82.96       96.34     17.20 o
  -1  -7  12       94.85       63.67     16.11 o
   0  -7  12       29.52       20.20     14.00 o
   1  -7  12       24.59       28.09     14.73 o
   2  -7  12       34.81       29.81     15.23 o
   3  -7  12     1086.71     1021.96     31.69 o
   4  -7  12      618.71      632.26     25.97 o
   5  -7  12       23.02       24.39     14.59 o
   6  -7  12        6.31       17.00     21.09 o
   7  -7  12       93.24       72.10     18.53 o
   8  -7  12      282.32      315.69     25.38 o
  -7  -6  12        4.14       32.62     16.51 o
  -6  -6  12       13.61       21.49     24.44 o
  -5  -6  12       97.22      115.12     19.96 o
  -4  -6  12       95.79       65.15     17.05 o
  -3  -6  12      451.04      477.18     23.80 o
  -2  -6  12      149.04      137.19     16.95 o
  -1  -6  12       10.06       36.27     13.40 o
   0  -6  12      459.38      489.40     22.82 o
   1  -6  12        0.18       -1.23     17.45 o
   2  -6  12       75.87       67.07     13.90 o
   3  -6  12       99.94      131.03     15.92 o
   4  -6  12       12.11        6.95     22.08 o
   5  -6  12        5.25        9.02     19.51 o
   6  -6  12      124.01      146.02     17.59 o
   7  -6  12       59.94       72.10     17.84 o
   8  -6  12       82.10       89.44     19.91 o
  -8  -5  12       19.13       29.22     16.90 o
  -7  -5  12        0.05       -5.42     24.54 o
  -6  -5  12      175.93      184.21     20.01 o
  -5  -5  12      214.69      208.01     20.25 o
  -4  -5  12      113.10      118.91     16.66 o
  -3  -5  12      102.00       91.27     16.31 o
  -2  -5  12       32.51       43.27     13.95 o
  -1  -5  12       99.35       86.54     14.93 o
   0  -5  12      179.17      208.06     17.05 o
   1  -5  12      487.28      502.55     21.73 o
   2  -5  12      553.05      528.18     21.83 o
   3  -5  12      360.14      368.32     20.85 o
   4  -5  12      223.60      186.57     17.99 o
   5  -5  12       16.22        8.77     18.92 o
   6  -5  12      154.91      155.77     19.12 o
   7  -5  12       10.16       12.42     21.39 o
   8  -5  12        9.34       15.77     26.61 o
  -9  -4  12       29.75       14.54     20.25 o
  -8  -4  12       21.97       11.19     25.43 o
  -7  -4  12       22.00        7.54     17.45 o
  -6  -4  12      129.32       98.41     19.61 o
  -5  -4  12      187.30      186.92     18.23 o
  -4  -4  12       13.98        7.44     19.22 o
  -3  -4  12       99.59       85.01     15.67 o
  -2  -4  12     1094.93     1007.28     27.35 o
  -1  -4  12      191.35      212.74     15.87 o
   0  -4  12     1649.05     1639.19     32.92 o
   1  -4  12     1057.03     1089.08     27.84 o
   2  -4  12      178.35      191.55     16.07 o
   3  -4  12       26.30       -4.78     19.96 o
   4  -4  12      382.69      385.27     22.57 o
   5  -4  12       86.11       97.67     15.42 o
   6  -4  12       52.28       57.36     16.80 o
   7  -4  12        7.46      -24.49     24.49 o
   8  -4  12       56.53       82.20     18.28 o
  -9  -3  12      131.48      117.48     21.14 o
  -8  -3  12      138.12      163.81     20.40 o
  -7  -3  12      723.16      722.00     29.47 o
  -6  -3  12       45.69       45.83     15.03 o
  -5  -3  12       43.98       58.94     14.64 o
  -4  -3  12       27.16       18.33     13.70 o
  -3  -3  12     1626.16     1642.10     33.41 o
  -2  -3  12      562.32      567.26     20.50 o
  -1  -3  12        0.00       -5.86     15.92 o
   0  -3  12      123.94      113.74     13.80 o
   1  -3  12      514.98      457.86     19.71 o
   2  -3  12     2057.26     2113.51     37.21 o
   3  -3  12        5.13      -18.28     18.28 o
   4  -3  12      318.20      331.70     20.30 o
   5  -3  12       31.91       -7.19     20.85 o
   6  -3  12      100.06       96.19     17.79 o
   7  -3  12        1.71       14.34     21.68 o
   8  -3  12       57.85       63.32     18.53 o
 -10  -2  12        2.24       17.40     18.38 o
  -9  -2  12      153.39      161.49     21.63 o
  -8  -2  12       16.26       11.38     23.26 o
  -7  -2  12        4.33       -2.91     22.08 o
  -6  -2  12      327.57      349.79     20.40 o
  -5  -2  12      850.29      841.50     26.91 o
  -4  -2  12       12.81        5.37     18.48 o
  -3  -2  12       97.99       73.72     13.95 o
  -2  -2  12      115.40       73.23     13.60 o
  -1  -2  12        1.03      -10.30     14.88 o
   0  -2  12     1028.06      909.06     24.39 o
   1  -2  12     2078.74     2027.81     34.59 o
   2  -2  12     1278.53     1172.61     29.37 o
   3  -2  12        5.06      -19.86     19.86 o
   4  -2  12       36.97        7.84     22.18 o
   5  -2  12      303.53      299.82     21.24 o
   6  -2  12       93.34       99.00     16.66 o
   7  -2  12       11.06       35.83     15.67 o
   8  -2  12      112.63      114.43     21.93 o
 -10  -1  12        1.73      -19.42     29.86 o
  -9  -1  12      194.02      184.21     21.54 o
  -8  -1  12      198.18      229.20     20.25 o
  -7  -1  12      100.56       95.31     17.89 o
  -6  -1  12       63.71       47.31     15.77 o
  -5  -1  12     2407.41     2284.61     39.47 o
  -4  -1  12     1818.58     1751.55     33.07 o
  -3  -1  12      104.24       79.29     13.11 o
  -2  -1  12     1995.68     2042.60     33.51 o
  -1  -1  12       60.08       80.38     11.88 o
   0  -1  12     2275.92     2128.83     35.14 o
   1  -1  12      142.51      139.66     14.49 o
   2  -1  12      101.91      102.06     14.09 o
   3  -1  12      271.34      275.82     18.28 o
   4  -1  12       77.06       72.49     15.08 o
   5  -1  12        2.79        3.01     14.24 o
   6  -1  12       33.93       34.69     16.31 o
   7  -1  12        3.27      -26.56     26.56 o
   8  -1  12       20.35       45.88     18.87 o
 -11   0  12        8.93      -31.34     31.79 o
 -10   0  12      118.12      146.16     20.65 o
  -9   0  12        1.62       32.28     15.13 o
  -8   0  12       32.81       16.21     21.93 o
  -7   0  12      134.32      142.76     17.40 o
  -6   0  12      282.06      297.40     18.48 o
  -5   0  12     1251.31     1338.73     30.80 o
  -4   0  12       40.37       40.21     12.07 o
  -3   0  12     1848.31     1807.33     32.62 o
  -2   0  12       88.60      110.09     13.16 o
  -1   0  12      466.72      465.55     18.09 o
   0   0  12      734.28      748.76     22.27 o
   1   0  12      722.96      723.67     23.51 o
   2   0  12       99.55      104.13     14.44 o
   3   0  12      178.95      190.66     17.15 o
   4   0  12      412.95      421.14     22.77 o
   5   0  12       11.46       33.02     14.93 o
   6   0  12        5.53        1.77     16.11 o
   7   0  12      107.40      133.15     21.54 o
 -11   1  12       26.22        8.08     27.40 o
 -10   1  12       37.67       33.31     17.69 o
  -9   1  12      306.71      324.11     23.21 o
  -8   1  12        1.65        1.43     19.91 o
  -7   1  12       70.55       82.15     15.52 o
  -6   1  12      146.58      139.81     16.16 o
  -5   1  12      670.94      732.54     23.60 o
  -4   1  12      558.17      532.76     20.65 o
  -3   1  12        5.89      -16.31     18.09 o
  -2   1  12      139.51       94.32     13.11 o
  -1   1  12       54.25       52.29     12.52 o
   0   1  12      142.87      147.35     14.19 o
   1   1  12        2.65       10.99     17.59 o
   2   1  12        9.22      -18.43     18.43 o
   3   1  12      609.73      613.68     25.28 o
   4   1  12        0.09        8.97     14.64 o
   5   1  12        4.95        3.35     21.09 o
   6   1  12        0.36      -24.54     24.54 o
   7   1  12       11.32       -8.43     29.42 o
 -11   2  12       13.63       11.93     26.71 o
 -10   2  12        0.12        7.10     24.10 o
  -9   2  12      318.52      307.46     22.57 o
  -8   2  12       23.34      -12.81     23.01 o
  -7   2  12     1275.88     1221.79     32.62 o
  -6   2  12      350.82      360.83     20.99 o
  -5   2  12      755.14      736.24     24.44 o
  -4   2  12     1410.30     1481.74     31.34 o
  -3   2  12      314.19      330.52     16.90 o
  -2   2  12       94.53       78.70     11.78 o
  -1   2  12      147.13      145.97     15.03 o
   0   2  12      446.46      413.26     20.55 o
   1   2  12       13.54       -1.18     19.12 o
   2   2  12       82.71       45.29     15.67 o
   3   2  12        1.41       17.20     14.49 o
   4   2  12       90.30       78.40     17.89 o
   5   2  12        5.55       -3.60     24.29 o
   6   2  12       63.65       62.14     18.92 o
 -11   3  12      199.19      206.24     24.29 o
 -10   3  12       16.63      -17.59     25.63 o
  -9   3  12       20.54       42.73     15.03 o
  -8   3  12      721.43      717.17     28.43 o
  -7   3  12       31.21       13.01     21.04 o
  -6   3  12       74.27       68.25     15.67 o
  -5   3  12      487.06      502.55     22.32 o
  -4   3  12     2145.15     2107.79     37.06 o
  -3   3  12      408.76      448.59     19.32 o
  -2   3  12      217.49      203.67     16.36 o
  -1   3  12     1256.57     1214.70     29.52 o
   0   3  12      131.44      118.71     16.21 o
   1   3  12      165.22      145.18     16.95 o
   2   3  12      277.29      317.76     20.45 o
   3   3  12        1.78        7.74     15.18 o
   4   3  12      154.66      183.81     20.45 o
   5   3  12        4.66        3.84     25.53 o
   6   3  12       60.20       27.89     22.52 o
 -12   4  12       13.83        4.34     29.81 o
 -11   4  12       14.01        1.97     26.81 o
 -10   4  12       33.26       51.25     17.00 o
  -9   4  12       52.52       85.55     15.77 o
  -8   4  12        7.35       13.11     18.68 o
  -7   4  12      821.22      834.35     28.34 o
  -6   4  12      768.65      655.32     25.28 o
  -5   4  12      468.80      454.95     20.40 o
  -4   4  12       68.77       57.95     13.26 o
  -3   4  12       30.09       23.41     13.31 o
  -2   4  12      730.10      751.57     25.13 o
  -1   4  12      331.35      372.65     19.66 o
   0   4  12      194.84      228.61     17.99 o
   1   4  12       44.81       55.34     14.04 o
   2   4  12      387.01      358.07     23.51 o
   3   4  12       81.84       92.15     18.78 o
   4   4  12        0.06      -11.24     25.53 o
   5   4  12       27.35        8.33     28.68 o
 -11   5  12       16.18       -3.94     28.14 o
 -10   5  12      206.93      170.61     21.29 o
  -9   5  12       75.58       68.01     16.16 o
  -8   5  12       81.51       68.50     17.69 o
  -7   5  12      108.72       93.78     16.11 o
  -6   5  12        0.30        7.93     19.91 o
  -5   5  12      471.81      429.77     21.73 o
  -4   5  12      270.74      289.81     18.78 o
  -3   5  12     1108.56     1077.85     29.72 o
  -2   5  12       47.57       51.89     14.44 o
  -1   5  12      155.27      173.12     15.92 o
   0   5  12      243.02      251.03     20.11 o
   1   5  12      254.25      248.71     21.14 o
   2   5  12      253.73      214.02     21.39 o
   3   5  12        8.27       -1.87     24.34 o
   4   5  12       49.81       10.20     30.36 o
 -11   6  12      460.01      508.71     31.19 o
 -10   6  12       17.56       -1.82     26.71 o
  -9   6  12      115.78      141.93     18.58 o
  -8   6  12        4.03       22.87     14.04 o
  -7   6  12      359.30      307.85     22.62 o
  -6   6  12      529.40      477.62     25.43 o
  -5   6  12       67.80       68.01     15.38 o
  -4   6  12        4.25       15.67     13.11 o
  -3   6  12       63.27       68.79     13.95 o
  -2   6  12       67.57       75.20     15.52 o
  -1   6  12       11.81       16.36     19.22 o
   0   6  12       62.76       53.91     16.76 o
   1   6  12       44.78       37.60     17.20 o
   2   6  12       40.13       38.09     18.18 o
   3   6  12        1.80        8.13     25.67 o
 -11   7  12        4.71        2.07     26.56 o
 -10   7  12       61.81       67.22     18.33 o
  -9   7  12        2.95      -21.39     23.56 o
  -8   7  12       17.33        6.70     16.16 o
  -7   7  12      400.02      410.06     24.39 o
  -6   7  12       36.98       47.51     16.41 o
  -5   7  12        2.93       12.02     19.22 o
  -4   7  12       41.44       28.48     15.18 o
  -3   7  12       85.00       75.50     16.95 o
  -2   7  12       41.36       29.17     15.57 o
  -1   7  12      397.13      380.93     24.64 o
   0   7  12      229.63      206.14     20.70 o
   1   7  12       22.80       32.18     17.30 o
   2   7  12      155.89      143.50     23.06 o
 -11   8  12       36.52       38.98     18.92 o
 -10   8  12      123.36      127.93     22.08 o
  -9   8  12      278.06      261.72     23.41 o
  -8   8  12      299.41      294.50     23.70 o
  -7   8  12        5.23       13.75     21.98 o
  -6   8  12        0.09      -22.03     22.03 o
  -5   8  12       25.95       25.58     15.57 o
  -4   8  12      117.84      124.43     17.59 o
  -3   8  12        4.13       19.47     15.62 o
  -2   8  12       97.63       59.68     18.53 o
  -1   8  12        4.19       18.43     14.88 o
   0   8  12        0.36       -5.86     28.19 o
   1   8  12        6.19       -6.31     27.89 o
 -10   9  12        0.06       -6.41     18.82 o
  -9   9  12      300.66      311.64     26.56 o
  -8   9  12        1.05        3.84     23.31 o
  -7   9  12       33.36       22.37     26.27 o
  -6   9  12      116.54      119.90     19.42 o
  -5   9  12      145.91      168.44     20.16 o
  -4   9  12       70.55      102.95     17.99 o
  -3   9  12       64.96       18.82     29.03 o
  -2   9  12       80.80       42.97     20.89 o
  -1   9  12       12.43       23.56     20.35 o
   0   9  12      370.35      312.73     30.21 o
  -9  10  12        0.57      -19.47     25.72 o
  -8  10  12       69.23       63.67     18.28 o
  -7  10  12       15.63        8.13     25.72 o
  -6  10  12        1.72      -28.58     28.58 o
  -5  10  12       47.87       28.14     29.67 o
  -4  10  12       34.97       43.81     17.49 o
  -3  10  12        9.84      -10.45     27.65 o
  -2  10  12       64.43       42.33     20.50 o
   0 -11  13        6.20        8.53     26.51 o
   1 -11  13       16.44        0.00     26.61 o
   2 -11  13       58.03       92.15     19.47 o
   3 -11  13       61.28       38.44     21.63 o
   4 -11  13        1.13       30.65     17.54 o
   5 -11  13       33.72        4.34     28.34 o
  -3 -10  13      122.88      133.94     24.39 o
  -2 -10  13       12.06       44.75     18.09 o
  -1 -10  13       15.79       15.97     25.53 o
   0 -10  13      103.50      101.42     21.34 o
   1 -10  13      416.80      397.19     28.73 o
   2 -10  13       54.05       81.16     16.90 o
   3 -10  13      218.63      243.84     23.41 o
   4 -10  13       34.14       42.87     17.45 o
   5 -10  13        0.00       14.14     25.33 o
   6 -10  13      153.97      183.22     23.01 o
  -4  -9  13        0.72        4.24     22.82 o
  -3  -9  13      112.95      147.99     20.30 o
  -2  -9  13       12.74       -1.87     24.29 o
  -1  -9  13       54.99       67.51     17.30 o
   0  -9  13       31.86       31.44     17.15 o
   1  -9  13      267.86      305.63     24.25 o
   2  -9  13       57.33       71.50     17.74 o
   3  -9  13      365.13      357.33     25.48 o
   4  -9  13       96.46       78.60     18.97 o
   5  -9  13      109.15      134.14     19.71 o
   6  -9  13        0.11       15.97     15.23 o
   7  -9  13       71.71      111.86     18.38 o
  -5  -8  13        3.44       26.86     18.48 o
  -4  -8  13       46.14       36.47     20.11 o
  -3  -8  13       71.78       56.57     18.97 o
  -2  -8  13        0.51        8.48     23.11 o
  -1  -8  13      918.86      973.47     33.46 o
   0  -8  13       24.04       -3.15     23.80 o
   1  -8  13       43.71       72.15     15.77 o
   2  -8  13      576.11      577.61     27.15 o
   3  -8  13       15.11       19.42     22.42 o
   4  -8  13      188.18      171.94     21.04 o
   5  -8  13       42.27       69.39     16.85 o
   6  -8  13        1.32      -23.31     23.31 o
   7  -8  13       31.01       10.20     24.44 o
  -6  -7  13      167.58      158.53     23.06 o
  -5  -7  13        0.79      -25.03     25.03 o
  -4  -7  13      491.39      471.41     27.79 o
  -3  -7  13        2.91      -23.90     23.90 o
  -2  -7  13       33.26       33.02     15.33 o
  -1  -7  13      315.79      354.91     22.27 o
   0  -7  13       35.10       57.71     14.93 o
   1  -7  13      201.51      168.09     18.13 o
   2  -7  13       24.10       50.31     14.24 o
   3  -7  13        6.90       13.60     20.06 o
   4  -7  13      358.30      375.86     22.13 o
   5  -7  13        0.04       16.90     20.55 o
   6  -7  13       39.15       44.60     17.69 o
   7  -7  13       33.92       35.58     19.51 o
   8  -7  13      252.49      322.24     26.76 o
  -7  -6  13       22.44       62.63     18.68 o
  -6  -6  13        4.51       31.79     16.80 o
  -5  -6  13      321.38      327.17     23.21 o
  -4  -6  13      230.27      215.01     20.60 o
  -3  -6  13        1.40       -7.39     21.73 o
  -2  -6  13        0.93        2.81     19.12 o
  -1  -6  13      373.62      410.06     22.62 o
   0  -6  13      840.58      756.89     27.45 o
   1  -6  13       80.97       74.91     15.47 o
   2  -6  13       85.66      110.78     14.54 o
   3  -6  13       66.68       50.41     15.72 o
   4  -6  13      407.80      385.42     24.39 o
   5  -6  13        1.93        8.13     19.81 o
   6  -6  13       79.35       74.12     18.33 o
   7  -6  13      131.18      134.19     21.29 o
   8  -6  13       22.96      -21.19     28.63 o
  -8  -5  13       83.03      106.54     23.46 o
  -7  -5  13       73.06       35.92     18.73 o
  -6  -5  13       42.74       73.77     17.64 o
  -5  -5  13      652.04      672.08     28.68 o
  -4  -5  13       27.18       30.36     14.59 o
  -3  -5  13      999.63     1065.97     31.29 o
  -2  -5  13      273.77      268.03     18.97 o
  -1  -5  13      383.29      416.41     21.58 o
   0  -5  13     2108.01     2177.03     40.66 o
   1  -5  13      233.62      243.74     18.43 o
   2  -5  13      369.31      364.92     21.14 o
   3  -5  13       53.69       59.73     14.29 o
   4  -5  13      483.75      443.76     24.89 o
   5  -5  13        7.08        0.00     20.89 o
   6  -5  13      329.73      321.11     25.23 o
   7  -5  13        7.97       24.89     15.97 o
   8  -5  13       30.80       60.27     19.47 o
  -9  -4  13      149.35      160.80     24.20 o
  -8  -4  13        7.97       13.60     25.28 o
  -7  -4  13      333.37      324.21     25.08 o
  -6  -4  13      302.40      273.60     22.27 o
  -5  -4  13       11.26        8.67     20.35 o
  -4  -4  13       12.32       -9.31     20.55 o
  -3  -4  13      191.65      170.11     18.18 o
  -2  -4  13       44.27       56.13     14.14 o
  -1  -4  13        4.25       15.52     12.71 o
   0  -4  13      508.24      509.45     21.68 o
   1  -4  13      771.66      767.58     26.41 o
   2  -4  13      118.10      123.69     15.57 o
   3  -4  13       21.06       24.34     12.62 o
   4  -4  13       84.47       84.12     15.38 o
   5  -4  13        4.74       12.52     18.87 o
   6  -4  13        0.40        1.72     21.19 o
   7  -4  13        0.43      -24.34     24.34 o
   8  -4  13       62.34       67.96     21.09 o
  -9  -3  13      115.43      134.44     23.26 o
  -8  -3  13      110.51      131.53     20.50 o
  -7  -3  13      602.38      588.20     28.98 o
  -6  -3  13      218.42      219.64     20.65 o
  -5  -3  13      189.12      195.89     18.92 o
  -4  -3  13      194.13      154.44     16.76 o
  -3  -3  13     2740.74     2779.38     44.11 o
  -2  -3  13     1558.72     1573.90     33.26 o
  -1  -3  13       31.47       -4.34     19.61 o
   0  -3  13      170.10      159.17     14.64 o
   1  -3  13      241.71      243.54     17.84 o
   2  -3  13     3470.61     3435.09     49.62 o
   3  -3  13       20.83       38.88     13.01 o
   4  -3  13      189.87      193.52     17.94 o
   5  -3  13      178.81      172.18     19.91 o
   6  -3  13      329.15      428.39     25.82 o
   7  -3  13       69.90       73.53     18.92 o
   8  -3  13       11.31       36.66     18.23 o
 -10  -2  13       28.47       25.53     29.91 o
  -9  -2  13      213.18      201.95     22.67 o
  -8  -2  13        1.39        6.85     16.21 o
  -7  -2  13        2.20       15.33     20.80 o
  -6  -2  13       62.12       94.12     15.97 o
  -5  -2  13       99.33       81.31     15.87 o
  -4  -2  13      193.11      193.77     16.51 o
  -3  -2  13     2144.64     2161.51     38.24 o
  -2  -2  13      602.38      679.67     23.56 o
  -1  -2  13       61.95       80.42     12.52 o
   0  -2  13       77.16       74.02     13.50 o
   1  -2  13       41.43       48.54     13.70 o
   2  -2  13      734.15      716.13     25.48 o
   3  -2  13        1.92       10.40     17.54 o
   4  -2  13       21.47        1.43     23.31 o
   5  -2  13       50.93       66.82     16.16 o
   6  -2  13       63.05       28.39     17.69 o
   7  -2  13       16.15        7.93     25.03 o
 -10  -1  13       12.77       16.21     29.08 o
  -9  -1  13       12.67        5.42     27.55 o
  -8  -1  13      151.69      169.42     20.99 o
  -7  -1  13     1079.34     1121.41     34.59 o
  -6  -1  13       11.24       18.43     19.17 o
  -5  -1  13      457.49      446.28     21.73 o
  -4  -1  13      654.10      613.14     23.56 o
  -3  -1  13      322.51      335.10     18.28 o
  -2  -1  13      943.68      885.66     25.23 o
  -1  -1  13     4099.61     4006.20     48.89 o
   0  -1  13      276.97      290.90     17.69 o
   1  -1  13        5.76      -13.50     18.48 o
   2  -1  13      497.29      440.91     21.63 o
   3  -1  13      100.65       95.70     14.73 o
   4  -1  13      247.52      303.91     21.09 o
   5  -1  13        0.21       14.73     21.78 o
   6  -1  13        1.56      -23.21     23.21 o
   7  -1  13        1.65        8.18     25.43 o
 -11   0  13       14.90       19.56     30.31 o
 -10   0  13       27.45       35.97     19.07 o
  -9   0  13        2.30       22.62     24.15 o
  -8   0  13       76.79       67.81     18.43 o
  -7   0  13       28.25       32.97     16.21 o
  -6   0  13       33.72        5.08     14.39 o
  -5   0  13     1432.00     1484.01     33.51 o
  -4   0  13       39.04       56.28     12.62 o
  -3   0  13      633.41      631.52     22.52 o
  -2   0  13      649.17      630.14     22.47 o
  -1   0  13       19.74       11.43     18.18 o
   0   0  13     1905.47     1801.12     35.78 o
   1   0  13      229.07      203.43     17.54 o
   2   0  13       63.67       67.17     15.57 o
   3   0  13       73.14       66.33     15.33 o
   4   0  13      677.39      695.44     29.86 o
   5   0  13       14.47      -18.82     23.75 o
   6   0  13        8.40       31.54     15.77 o
   7   0  13       21.82       32.03     20.25 o
 -11   1  13       28.35        8.43     28.98 o
 -10   1  13        0.91        3.75     25.82 o
  -9   1  13      595.42      635.07     29.42 o
  -8   1  13      129.15      106.30     19.86 o
  -7   1  13        4.29      -13.75     20.25 o
  -6   1  13      932.90      913.89     28.88 o
  -5   1  13      325.19      315.39     19.42 o
  -4   1  13      407.90      385.66     18.92 o
  -3   1  13     2058.14     2104.54     36.52 o
  -2   1  13       78.23       73.62     13.16 o
  -1   1  13      138.13      135.57     14.78 o
   0   1  13      866.10      865.06     26.41 o
   1   1  13      144.84      156.41     15.23 o
   2   1  13      203.05      214.12     18.48 o
   3   1  13      441.28      426.96     23.85 o
   4   1  13        2.01       -4.83     22.92 o
   5   1  13       38.78       14.44     25.13 o
   6   1  13       64.61       31.19     20.50 o
 -11   2  13      211.49      256.16     25.53 o
 -10   2  13       57.93       94.22     18.38 o
  -9   2  13      246.70      260.94     23.26 o
  -8   2  13        7.99       -3.01     21.63 o
  -7   2  13       15.87       31.44     14.73 o
  -6   2  13        0.01        8.82     13.55 o
  -5   2  13      645.12      594.41     23.90 o
  -4   2  13       92.77      114.87     14.78 o
  -3   2  13       66.79       69.58     13.16 o
  -2   2  13      171.37      201.55     16.46 o
  -1   2  13      535.37      532.42     20.99 o
   0   2  13      970.61     1011.47     28.98 o
   1   2  13        8.05       -2.56     19.42 o
   2   2  13      109.88      162.97     17.74 o
   3   2  13       68.03       72.29     16.11 o
   4   2  13      135.16      150.89     19.27 o
   5   2  13       12.15       16.31     17.25 o
   6   2  13       26.87       14.93     26.27 o
 -11   3  13       96.43      109.80     21.14 o
 -10   3  13       54.32       55.00     18.38 o
  -9   3  13        9.04       21.54     21.93 o
  -8   3  13      317.25      306.82     21.98 o
  -7   3  13       25.02       37.35     15.62 o
  -6   3  13      118.43      115.66     17.10 o
  -5   3  13      152.91      166.96     16.80 o
  -4   3  13        0.06      -15.23     19.22 o
  -3   3  13       12.58       -8.13     19.42 o
  -2   3  13      488.59      478.21     22.03 o
  -1   3  13        0.02       10.99     15.97 o
   0   3  13       55.18       40.75     14.73 o
   1   3  13       85.95       91.36     15.47 o
   2   3  13       14.45       31.19     14.04 o
   3   3  13       73.25       20.11     27.84 o
   4   3  13      363.83      383.59     26.96 o
   5   3  13       25.25       63.72     18.87 o
 -11   4  13       21.37       27.45     18.87 o
 -10   4  13        0.01       -1.82     22.03 o
  -9   4  13      260.55      309.38     22.52 o
  -8   4  13       15.68       33.07     15.33 o
  -7   4  13     1205.03     1212.28     34.00 o
  -6   4  13       39.78       61.50     13.95 o
  -5   4  13       96.57       93.93     15.03 o
  -4   4  13      606.04      628.37     23.85 o
  -3   4  13      959.47     1010.63     28.93 o
  -2   4  13      295.92      322.93     19.66 o
  -1   4  13       50.91       15.92     22.27 o
   0   4  13      178.76      148.68     18.82 o
   1   4  13        0.28      -21.73     21.73 o
   2   4  13      293.94      278.82     22.96 o
   3   4  13       19.62       14.54     24.89 o
   4   4  13       14.85       20.01     27.60 o
 -11   5  13      110.13      129.31     21.63 o
 -10   5  13       90.67      106.79     20.25 o
  -9   5  13      107.92       97.97     19.51 o
  -8   5  13       25.69       11.14     22.42 o
  -7   5  13       30.35       39.42     14.88 o
  -6   5  13        0.52       13.40     13.40 o
  -5   5  13      133.83      135.72     16.90 o
  -4   5  13       22.00       34.30     13.11 o
  -3   5  13      382.86      375.41     20.94 o
  -2   5  13      474.51      457.86     23.31 o
  -1   5  13      505.17      483.53     24.94 o
   0   5  13      156.55      143.80     18.73 o
   1   5  13       54.01       40.80     16.21 o
   2   5  13       65.84       27.15     27.84 o
   3   5  13        0.64        5.91     21.93 o
   4   5  13        3.56       24.98     18.78 o
 -11   6  13      157.45      134.98     24.34 o
 -10   6  13       22.53       17.20     25.82 o
  -9   6  13        5.81       -3.55     23.16 o
  -8   6  13       10.69       33.02     16.11 o
  -7   6  13      742.43      724.41     29.72 o
  -6   6  13       91.54       92.74     15.72 o
  -5   6  13       12.09        5.82     21.04 o
  -4   6  13        5.16       27.55     12.07 o
  -3   6  13        4.33        1.48     19.42 o
  -2   6  13      250.02      288.24     19.91 o
  -1   6  13        0.07      -20.85     21.09 o
   0   6  13       46.68       55.39     17.30 o
   1   6  13        3.59       32.03     15.03 o
   2   6  13        0.02        3.99     25.43 o
   3   6  13       30.62       29.17     18.43 o
 -11   7  13        0.04       26.76     17.00 o
 -10   7  13      360.12      319.48     27.55 o
  -9   7  13       25.61       13.90     17.20 o
  -8   7  13      580.87      558.98     27.70 o
  -7   7  13      244.97      187.56     21.73 o
  -6   7  13      202.24      180.81     20.30 o
  -5   7  13      122.54      115.17     18.68 o
  -4   7  13       83.74       78.70     16.56 o
  -3   7  13       19.24      -12.96     24.64 o
  -2   7  13      334.90      324.85     23.51 o
  -1   7  13        0.95        7.05     19.56 o
   0   7  13       54.81       77.42     17.69 o
   1   7  13       84.62       69.98     20.60 o
   2   7  13       45.92       77.71     20.65 o
 -10   8  13       46.87       47.85     20.01 o
  -9   8  13      144.87      158.78     22.67 o
  -8   8  13       63.77       67.17     18.58 o
  -7   8  13      288.16      255.96     23.46 o
  -6   8  13      277.96      298.19     23.21 o
  -5   8  13      161.27      191.25     18.87 o
  -4   8  13       61.09       72.64     17.00 o
  -3   8  13      119.87      116.25     18.53 o
  -2   8  13       48.36       52.83     18.38 o
  -1   8  13        0.38       17.49     22.62 o
   0   8  13      170.22      174.25     22.32 o
  -9   9  13      268.69      269.46     23.46 o
  -8   9  13       14.64        3.99     24.25 o
  -7   9  13       12.03       33.07     16.46 o
  -6   9  13       67.79       83.28     18.53 o
  -5   9  13        4.47      -23.06     23.06 o
  -4   9  13      186.11      194.06     21.73 o
  -3   9  13        0.36       19.81     15.97 o
  -2   9  13       30.08       29.76     17.94 o
  -1   9  13       14.98      -15.08     29.76 o
  -8  10  13      106.53      153.65     20.30 o
  -7  10  13        5.24       26.46     16.21 o
  -6  10  13       21.35       33.51     18.04 o
  -5  10  13        0.43        4.19     17.40 o
  -4  10  13       58.93       60.71     19.96 o
   1 -11  14       15.34      -23.75     28.58 o
   2 -11  14        1.14       -8.57     24.29 o
   3 -11  14       41.52       51.79     19.07 o
   4 -11  14        0.04      -21.98     24.84 o
  -2 -10  14       34.28       19.32     28.04 o
  -1 -10  14       11.21       -2.07     24.64 o
   0 -10  14        1.38      -22.03     26.51 o
   1 -10  14      446.72      423.76     28.24 o
   2 -10  14       70.39       44.25     20.80 o
   3 -10  14       84.50       70.57     20.06 o
   4 -10  14        2.87        8.13     25.77 o
   5 -10  14        2.94       -6.36     24.54 o
  -4  -9  14       33.06       58.69     20.45 o
  -3  -9  14        1.06       -6.16     25.33 o
  -2  -9  14      128.39      152.77     21.09 o
  -1  -9  14        0.03       -9.36     23.90 o
   0  -9  14        5.22        1.82     23.70 o
   1  -9  14       72.76       99.89     18.53 o
   2  -9  14        3.68       13.55     16.76 o
   3  -9  14       77.25       90.03     19.27 o
   4  -9  14        0.54      -23.46     23.46 o
   5  -9  14        0.43      -19.81     25.82 o
   6  -9  14        0.05       -6.26     25.38 o
  -5  -8  14       28.22        6.36     29.17 o
  -4  -8  14      132.98      138.48     21.98 o
  -3  -8  14      246.15      227.82     22.27 o
  -2  -8  14       68.77       61.85     18.43 o
  -1  -8  14      114.55       85.89     19.17 o
   0  -8  14        0.98       -6.65     21.68 o
   1  -8  14        0.94       18.13     19.71 o
   2  -8  14      328.96      304.84     22.82 o
   3  -8  14       54.57       83.73     17.54 o
   4  -8  14       72.53       80.92     19.12 o
   5  -8  14        0.72       13.11     22.57 o
   6  -8  14       68.23       64.90     19.56 o
   7  -8  14        8.83       37.55     17.79 o
  -6  -7  14      302.70      301.25     26.32 o
  -5  -7  14        1.00       -9.71     26.91 o
  -4  -7  14        1.26      -10.79     24.20 o
  -3  -7  14      180.77      166.71     20.50 o
  -2  -7  14      163.87      142.37     19.56 o
  -1  -7  14      135.01      147.44     18.97 o
   0  -7  14      176.96      164.50     18.92 o
   1  -7  14       78.40       69.98     16.41 o
   2  -7  14      151.71      130.00     17.15 o
   3  -7  14       41.85       48.84     15.97 o
   4  -7  14      324.14      376.74     23.26 o
   5  -7  14       25.77        3.60     22.08 o
   6  -7  14        1.08        0.00     22.57 o
   7  -7  14       28.83       62.44     18.18 o
  -7  -6  14       70.58       86.29     20.40 o
  -6  -6  14       73.03       84.81     21.19 o
  -5  -6  14      419.34      432.92     27.10 o
  -4  -6  14      331.43      371.37     23.80 o
  -3  -6  14       53.23       95.85     16.71 o
  -2  -6  14        8.69       14.73     18.28 o
  -1  -6  14      297.44      300.61     20.50 o
   0  -6  14      297.20      327.51     21.04 o
   1  -6  14       27.61       38.19     13.95 o
   2  -6  14        8.14       -4.34     21.19 o
   3  -6  14      320.37      319.14     21.58 o
   4  -6  14      235.45      251.57     20.55 o
   5  -6  14        0.01        1.72     21.19 o
   6  -6  14       58.91       57.02     16.56 o
   7  -6  14       44.37       54.01     19.47 o
  -8  -5  14       39.37       62.04     20.89 o
  -7  -5  14        9.72        3.89     26.66 o
  -6  -5  14      490.75      499.84     27.40 o
  -5  -5  14      477.53      495.06     25.77 o
  -4  -5  14       48.28       53.71     15.92 o
  -3  -5  14       95.75      100.88     17.30 o
  -2  -5  14       68.52       54.26     14.39 o
  -1  -5  14      405.20      392.37     21.88 o
   0  -5  14        0.79       -9.17     19.47 o
   1  -5  14      825.00      829.28     28.14 o
   2  -5  14        1.02        5.52     19.27 o
   3  -5  14      151.15      172.23     17.59 o
   4  -5  14      763.31      738.31     30.70 o
   5  -5  14        2.91       -0.84     15.13 o
   6  -5  14      110.92      101.17     19.81 o
   7  -5  14        0.01       24.25     24.74 o
  -8  -4  14      134.42      157.40     23.21 o
  -7  -4  14      107.87      107.48     19.66 o
  -6  -4  14        9.50       19.76     20.94 o
  -5  -4  14      150.01      123.00     18.87 o
  -4  -4  14       22.57       48.29     13.01 o
  -3  -4  14        6.92       -1.33     19.32 o
  -2  -4  14      781.28      809.62     26.96 o
  -1  -4  14      102.61      113.05     14.93 o
   0  -4  14      321.98      307.51     19.56 o
   1  -4  14       16.49       31.10     13.55 o
   2  -4  14       29.82        7.98     14.98 o
   3  -4  14       54.44       52.34     15.03 o
   4  -4  14      122.12       97.77     17.59 o
   5  -4  14        1.35       -3.35     20.70 o
   6  -4  14        3.83       16.46     21.29 o
   7  -4  14       26.84        8.08     25.58 o
  -9  -3  14      134.62      150.94     24.74 o
  -8  -3  14        5.18        0.00     24.20 o
  -7  -3  14       84.70       97.97     19.32 o
  -6  -3  14        0.01      -10.74     21.88 o
  -5  -3  14      566.74      585.69     26.12 o
  -4  -3  14      341.49      368.56     20.55 o
  -3  -3  14      721.28      721.85     25.58 o
  -2  -3  14      490.72      490.09     22.27 o
  -1  -3  14        8.31       -4.68     18.48 o
   0  -3  14      375.85      383.69     20.89 o
   1  -3  14     2560.79     2448.32     43.22 o
   2  -3  14      773.45      727.47     27.40 o
   3  -3  14        9.60        7.00     19.32 o
   4  -3  14       23.89        0.00     22.96 o
   5  -3  14       13.59      -11.68     20.01 o
   6  -3  14      302.69      316.62     24.89 o
   7  -3  14       39.82       23.51     19.22 o
 -10  -2  14       12.18        8.67     31.24 o
  -9  -2  14       19.26       22.47     18.38 o
  -8  -2  14       67.70      100.43     17.54 o
  -7  -2  14      136.43      142.57     19.61 o
  -6  -2  14        0.77       -4.34     22.87 o
  -5  -2  14      429.63      458.99     22.92 o
  -4  -2  14        6.79       25.43     13.16 o
  -3  -2  14       18.69       20.60     12.57 o
  -2  -2  14     1313.68     1191.58     30.95 o
  -1  -2  14     1136.67     1132.05     29.91 o
   0  -2  14        0.00       -7.00     17.99 o
   1  -2  14      397.78      356.19     19.96 o
   2  -2  14      562.23      584.26     24.69 o
   3  -2  14        4.43       -7.05     19.51 o
   4  -2  14        5.24       -6.16     21.09 o
   5  -2  14        2.39      -15.28     23.70 o
   6  -2  14       49.97       56.52     18.43 o
   7  -2  14        2.33       12.57     25.63 o
 -10  -1  14       18.54       24.79     19.42 o
  -9  -1  14        5.05       -3.70     21.68 o
  -8  -1  14        2.27        8.38     16.21 o
  -7  -1  14      197.58      201.50     20.70 o
  -6  -1  14      339.95      366.10     21.83 o
  -5  -1  14      134.61      134.44     16.76 o
  -4  -1  14       87.29       68.60     15.67 o
  -3  -1  14       27.61       12.57     19.12 o
  -2  -1  14      872.91      874.62     26.51 o
  -1  -1  14      136.91       92.10     15.82 o
   0  -1  14      129.34      153.46     16.02 o
   1  -1  14       54.65       58.64     14.49 o
   2  -1  14      277.55      291.59     19.51 o
   3  -1  14       27.48       35.09     15.72 o
   4  -1  14       60.64       -7.88     25.92 o
   5  -1  14       18.87       20.94     16.26 o
   6  -1  14       30.63       11.63     23.70 o
   7  -1  14       29.75       64.61     18.48 o
 -10   0  14       16.77       25.82     27.60 o
  -9   0  14      536.65      565.19     29.52 o
  -8   0  14       19.29        9.71     21.63 o
  -7   0  14      440.86      414.54     23.36 o
  -6   0  14      205.64      231.32     18.78 o
  -5   0  14      559.03      575.73     24.34 o
  -4   0  14     3344.96     3248.52     48.10 o
  -3   0  14      949.58      909.06     27.05 o
  -2   0  14       62.32       67.12     13.65 o
  -1   0  14     1377.40     1266.83     31.54 o
   0   0  14       18.01        8.28     18.13 o
   1   0  14      844.36      894.97     28.78 o
   2   0  14     1187.08     1077.21     32.77 o
   3   0  14       61.31       63.13     15.77 o
   4   0  14      164.80      144.98     19.17 o
   5   0  14       14.23       -9.07     21.88 o
   6   0  14       36.00       16.16     26.32 o
 -11   1  14      155.51      131.87     26.07 o
 -10   1  14        0.07      -19.32     27.30 o
  -9   1  14      221.97      231.66     22.23 o
  -8   1  14      416.30      420.26     24.49 o
  -7   1  14       40.12       43.12     14.73 o
  -6   1  14        5.02      -14.54     18.68 o
  -5   1  14      577.40      554.69     23.51 o
  -4   1  14     2164.31     2160.47     40.06 o
  -3   1  14     2696.15     2619.96     42.73 o
  -2   1  14      652.05      633.24     23.90 o
  -1   1  14      386.19      338.40     19.12 o
   0   1  14        4.44       16.61     12.07 o
   1   1  14      155.43      157.65     17.64 o
   2   1  14       27.20       14.24     21.14 o
   3   1  14       38.04        4.68     22.77 o
   4   1  14       36.99       20.70     22.32 o
   5   1  14       33.97       32.48     18.09 o
   6   1  14      142.87      124.09     24.74 o
 -11   2  14      150.47      142.86     23.11 o
 -10   2  14       55.08        7.59     30.01 o
  -9   2  14      149.09      148.58     18.68 o
  -8   2  14       39.91       42.18     16.90 o
  -7   2  14       39.68       52.34     16.02 o
  -6   2  14        0.30      -19.76     19.76 o
  -5   2  14     2146.92     2263.07     41.59 o
  -4   2  14      272.82      258.67     18.43 o
  -3   2  14       75.16       42.73     14.44 o
  -2   2  14      896.97      836.97     26.96 o
  -1   2  14      608.26      578.10     23.11 o
   0   2  14     1577.02     1581.29     37.16 o
   1   2  14      171.82      138.72     17.25 o
   2   2  14      105.67      118.12     16.16 o
   3   2  14       18.94       -8.28     23.41 o
   4   2  14      314.61      271.04     24.29 o
   5   2  14       58.20       51.69     19.61 o
 -11   3  14      167.27      155.97     25.08 o
 -10   3  14        2.92       32.03     16.26 o
  -9   3  14        1.06       59.18     14.19 o
  -8   3  14      298.80      298.54     21.63 o
  -7   3  14      244.79      278.18     19.17 o
  -6   3  14      275.44      252.36     19.47 o
  -5   3  14        5.43        6.46     17.89 o
  -4   3  14       40.08       38.98     13.45 o
  -3   3  14      210.25      235.56     18.23 o
  -2   3  14        2.20       -2.56     17.79 o
  -1   3  14        9.11       15.82     18.82 o
   0   3  14        6.24       -2.81     19.51 o
   1   3  14      105.68       92.79     17.35 o
   2   3  14       72.26       91.86     17.89 o
   3   3  14        7.07      -24.89     24.89 o
   4   3  14       19.71       43.12     17.54 o
   5   3  14        1.90      -28.68     28.68 o
 -11   4  14       25.30       24.98     29.27 o
 -10   4  14       35.01       26.56     27.20 o
  -9   4  14      161.89      149.37     20.70 o
  -8   4  14      231.01      232.40     20.80 o
  -7   4  14      370.75      339.34     23.01 o
  -6   4  14       15.67       23.31     12.91 o
  -5   4  14     1879.74     1826.11     39.28 o
  -4   4  14        1.47      -18.48     18.48 o
  -3   4  14      702.11      699.28     26.12 o
  -2   4  14       83.89       79.93     15.08 o
  -1   4  14       12.57       15.67     20.60 o
   0   4  14       74.04       79.24     15.72 o
   1   4  14        2.49      -11.33     20.94 o
   2   4  14      200.05      197.02     20.94 o
   3   4  14       11.22       17.30     25.58 o
   4   4  14       44.16       72.79     19.42 o
 -11   5  14      115.69      145.13     21.88 o
 -10   5  14      333.11      361.81     25.38 o
  -9   5  14        8.73       -7.15     23.60 o
  -8   5  14        2.22       19.91     14.93 o
  -7   5  14      415.39      435.29     24.79 o
  -6   5  14      453.09      452.93     23.90 o
  -5   5  14       82.35       73.08     16.31 o
  -4   5  14      280.61      274.14     19.96 o
  -3   5  14      360.23      366.84     21.93 o
  -2   5  14      234.30      240.49     19.42 o
  -1   5  14      291.01      280.16     20.99 o
   0   5  14       22.32       46.91     15.57 o
   1   5  14       36.63       10.60     24.10 o
   2   5  14       30.95       44.99     17.99 o
   3   5  14        0.05        8.33     27.79 o
 -11   6  14       71.13       94.52     21.14 o
 -10   6  14        1.12        0.00     23.80 o
  -9   6  14        2.54       -7.39     23.65 o
  -8   6  14       37.43       41.64     16.85 o
  -7   6  14      768.83      842.88     31.49 o
  -6   6  14      114.55       97.67     17.45 o
  -5   6  14       41.09       15.57     16.41 o
  -4   6  14      181.12      207.12     19.12 o
  -3   6  14      244.74      251.08     21.24 o
  -2   6  14      507.10      497.77     25.48 o
  -1   6  14       25.95        8.53     24.94 o
   0   6  14       58.09       35.19     18.43 o
   1   6  14        0.19       39.62     14.73 o
   2   6  14      146.85      144.09     23.70 o
 -10   7  14      478.86      478.36     30.95 o
  -9   7  14        1.09      -23.95     23.95 o
  -8   7  14       94.98      102.65     19.76 o
  -7   7  14       52.65       34.25     16.46 o
  -6   7  14        5.86       17.10     21.63 o
  -5   7  14        3.67      -13.50     24.00 o
  -4   7  14       67.34       83.78     16.66 o
  -3   7  14        0.87        7.79     16.02 o
  -2   7  14      104.47       88.36     19.96 o
  -1   7  14       34.41       29.91     17.79 o
   0   7  14        1.37        9.91     21.63 o
   1   7  14       42.57       56.18     20.75 o
 -10   8  14      110.91      109.11     22.27 o
  -9   8  14        7.02      -22.47     26.56 o
  -8   8  14      313.39      311.55     26.46 o
  -7   8  14       26.45       25.48     16.90 o
  -6   8  14      171.83      142.47     21.83 o
  -5   8  14       12.64        8.28     16.80 o
  -4   8  14      189.94      192.88     21.88 o
  -3   8  14       62.19       15.18     27.99 o
  -2   8  14        0.28      -26.66     26.66 o
  -1   8  14       24.91       14.44     19.42 o
   0   8  14      128.43      129.75     23.70 o
  -9   9  14      190.01      232.70     25.63 o
  -8   9  14       13.55       44.01     16.02 o
  -7   9  14       81.09       55.09     18.53 o
  -6   9  14        7.90       22.13     24.05 o
  -5   9  14      145.20      182.04     22.08 o
  -4   9  14        0.10      -26.71     26.71 o
  -3   9  14        9.53       -6.26     27.30 o
  -2   9  14       29.87       51.99     18.92 o
  -1 -10  15        6.32      -29.96     29.96 o
   0 -10  15        3.28       20.60     23.46 o
   1 -10  15      332.26      402.32     28.04 o
   2 -10  15      122.62      138.13     22.23 o
   3 -10  15        5.12      -18.53     24.94 o
   4 -10  15       17.55      -12.66     27.30 o
  -3  -9  15       61.01       14.64     33.71 o
  -2  -9  15       20.82       34.94     17.45 o
  -1  -9  15       28.70      -13.50     25.77 o
   0  -9  15       19.49       16.95     23.75 o
   1  -9  15       58.33       57.85     19.02 o
   2  -9  15       12.32        5.62     24.94 o
   3  -9  15        1.09      -11.48     22.92 o
   4  -9  15        3.33       17.74     23.41 o
   5  -9  15        1.05      -16.51     25.58 o
   6  -9  15       26.07       26.07     28.19 o
  -5  -8  15        0.94       -2.17     29.42 o
  -4  -8  15       12.19       25.33     18.92 o
  -3  -8  15       87.45      145.28     20.20 o
  -2  -8  15       29.20      -21.88     27.20 o
  -1  -8  15      420.17      446.97     26.12 o
   0  -8  15      114.46      145.23     18.82 o
   1  -8  15        7.37       17.20     14.78 o
   2  -8  15      329.68      369.84     24.74 o
   3  -8  15       54.85       17.89     25.77 o
   4  -8  15       89.43      113.39     18.13 o
   5  -8  15       47.90       17.64     26.91 o
   6  -8  15       34.82       23.95     17.84 o
  -6  -7  15       63.67       84.47     22.23 o
  -5  -7  15       55.48        7.93     30.21 o
  -4  -7  15        6.31       -7.39     24.98 o
  -3  -7  15        0.00        3.50     21.58 o
  -2  -7  15        4.89      -23.75     23.75 o
  -1  -7  15      130.04      142.62     18.87 o
   0  -7  15        2.05       16.07     19.12 o
   1  -7  15      106.64      127.83     17.45 o
   2  -7  15       31.53       30.31     15.92 o
   3  -7  15       52.94       56.77     17.25 o
   4  -7  15       19.50       27.55     15.13 o
   5  -7  15       14.31       -7.54     24.64 o
   6  -7  15        8.95       18.23     17.54 o
   7  -7  15       11.03       17.49     25.82 o
  -7  -6  15      139.96      117.53     23.21 o
  -6  -6  15       23.47       47.60     18.82 o
  -5  -6  15      294.66      297.45     24.84 o
  -4  -6  15       52.72      -13.70     28.04 o
  -3  -6  15       82.31       82.49     17.40 o
  -2  -6  15        6.04       13.95     22.62 o
  -1  -6  15      134.54      148.38     17.79 o
   0  -6  15      492.69      501.22     24.79 o
   1  -6  15       10.48      -18.04     20.85 o
   2  -6  15        4.75        7.74     20.65 o
   3  -6  15       67.00      100.83     16.85 o
   4  -6  15       22.08       46.08     15.38 o
   5  -6  15       13.91       10.99     21.49 o
   6  -6  15       49.40       -5.91     26.27 o
   7  -6  15        6.25       -4.29     18.28 o
  -8  -5  15       34.70        4.39     30.95 o
  -7  -5  15        3.41       26.02     27.35 o
  -6  -5  15       31.73       44.06     16.80 o
  -5  -5  15       30.34        3.40     27.70 o
  -4  -5  15       86.69       72.84     17.79 o
  -3  -5  15      198.76      180.31     19.32 o
  -2  -5  15        0.46        1.43     20.89 o
  -1  -5  15       45.77       33.02     14.69 o
   0  -5  15       20.03       40.61     14.83 o
   1  -5  15       98.43      103.24     16.56 o
   2  -5  15       95.66       74.51     16.46 o
   3  -5  15       49.49       62.14     15.28 o
   4  -5  15       63.98       82.10     17.20 o
   5  -5  15       28.01       37.60     16.85 o
   6  -5  15       44.80       36.02     18.63 o
   7  -5  15        7.27      -10.64     26.17 o
  -8  -4  15        3.35       -8.18     27.15 o
  -7  -4  15      104.64      165.97     20.01 o
  -6  -4  15       88.60      100.83     20.06 o
  -5  -4  15      252.53      243.89     21.04 o
  -4  -4  15      202.28      212.35     19.27 o
  -3  -4  15        2.65       -9.76     20.20 o
  -2  -4  15        5.02       24.25     12.12 o
  -1  -4  15       54.90       37.75     14.54 o
   0  -4  15     1379.66     1331.93     34.55 o
   1  -4  15      150.92      150.89     16.21 o
   2  -4  15      232.23      262.02     19.47 o
   3  -4  15        0.01      -19.71     20.30 o
   4  -4  15        3.31      -13.06     19.47 o
   5  -4  15       11.35        7.10     22.42 o
   6  -4  15        0.37        3.89     22.47 o
   7  -4  15       15.14       -2.12     28.04 o
  -9  -3  15       27.41        8.48     26.81 o
  -8  -3  15        6.32       21.14     17.74 o
  -7  -3  15        1.91        0.00     22.27 o
  -6  -3  15       62.84       44.11     17.69 o
  -5  -3  15       10.19       18.53     14.64 o
  -4  -3  15      138.92      140.84     18.04 o
  -3  -3  15       11.52        6.60     18.82 o
  -2  -3  15      356.31      380.19     20.80 o
  -1  -3  15      250.92      242.26     18.68 o
   0  -3  15       50.42       46.91     14.00 o
   1  -3  15        7.03       17.30     17.89 o
   2  -3  15       34.79       39.28     15.67 o
   3  -3  15       51.15       52.63     15.28 o
   4  -3  15        1.90       17.94     14.34 o
   5  -3  15        0.79      -14.24     22.96 o
   6  -3  15      181.91      187.02     23.46 o
   7  -3  15      150.32      115.46     25.03 o
  -9  -2  15       26.74       14.04     26.56 o
  -8  -2  15        0.54       31.88     15.92 o
  -7  -2  15      597.03      569.53     28.48 o
  -6  -2  15      849.42      823.27     30.55 o
  -5  -2  15      601.73      562.73     25.23 o
  -4  -2  15       18.89       11.24     14.39 o
  -3  -2  15        0.11       10.10     18.43 o
  -2  -2  15     1430.92     1477.90     33.51 o
  -1  -2  15       53.11       66.72     14.83 o
   0  -2  15      443.21      422.52     20.80 o
   1  -2  15      291.94      302.13     20.35 o
   2  -2  15       14.84      -19.66     20.50 o
   3  -2  15      168.70      139.22     18.43 o
   4  -2  15       10.84      -23.90     23.90 o
   5  -2  15       12.58       21.73     16.02 o
   6  -2  15        0.70       -2.02     22.32 o
 -10  -1  15        2.97        1.08     20.50 o
  -9  -1  15       45.91       54.75     19.17 o
  -8  -1  15       39.58       -3.50     26.86 o
  -7  -1  15      537.22      551.00     27.94 o
  -6  -1  15      227.60      218.95     19.76 o
  -5  -1  15      310.45      259.95     21.39 o
  -4  -1  15       99.30       80.13     15.23 o
  -3  -1  15     1721.77     1710.01     36.76 o
  -2  -1  15      263.37      270.00     18.78 o
  -1  -1  15      309.73      295.53     19.61 o
   0  -1  15      189.51      199.19     16.80 o
   1  -1  15      538.90      453.37     22.57 o
   2  -1  15      337.34      290.75     21.58 o
   3  -1  15      100.79       80.38     18.68 o
   4  -1  15       35.34       51.60     17.49 o
   5  -1  15       85.06       87.57     19.96 o
   6  -1  15       33.51       36.02     17.79 o
 -10   0  15       61.64        2.07     35.53 o
  -9   0  15      164.52      149.27     21.63 o
  -8   0  15       28.88       32.87     15.08 o
  -7   0  15        1.07       -4.63     21.83 o
  -6   0  15       16.61        7.10     14.83 o
  -5   0  15        5.00      -15.97     21.34 o
  -4   0  15      936.35      922.86     28.98 o
  -3   0  15      127.14      110.58     16.56 o
  -2   0  15      206.56      215.99     17.35 o
  -1   0  15      170.04      168.78     16.11 o
   0   0  15       63.35       38.04     15.23 o
   1   0  15       87.68       78.60     15.72 o
   2   0  15      595.76      553.85     26.12 o
   3   0  15        1.06       17.59     21.78 o
   4   0  15       65.51       19.32     26.81 o
   5   0  15       44.51       62.98     18.04 o
   6   0  15       21.95        0.00     29.22 o
 -10   1  15        6.16       -3.99     25.67 o
  -9   1  15      217.15      226.24     22.47 o
  -8   1  15      292.23      297.85     22.87 o
  -7   1  15       19.31       48.49     15.62 o
  -6   1  15      461.06      519.31     23.65 o
  -5   1  15      490.58      469.98     23.06 o
  -4   1  15      419.46      378.32     21.39 o
  -3   1  15        0.49       -3.75     16.02 o
  -2   1  15       38.18       31.83     13.65 o
  -1   1  15      286.06      253.45     18.63 o
   0   1  15      856.75      852.59     29.03 o
   1   1  15      268.11      238.91     19.51 o
   2   1  15        0.03       -7.69     18.53 o
   3   1  15       18.39      -24.20     24.20 o
   4   1  15      154.38      145.67     21.24 o
   5   1  15       94.41      135.17     22.72 o
 -11   2  15       86.01       85.40     21.68 o
 -10   2  15      123.52      120.74     22.08 o
  -9   2  15       60.63       76.88     17.00 o
  -8   2  15       30.14       -8.18     24.15 o
  -7   2  15       28.03       27.99     15.08 o
  -6   2  15      253.07      212.44     20.16 o
  -5   2  15      511.96      524.68     24.29 o
  -4   2  15      309.27      296.22     19.47 o
  -3   2  15       92.81       76.58     14.59 o
  -2   2  15      261.09      236.69     18.82 o
  -1   2  15      287.37      255.66     18.48 o
   0   2  15       94.91      106.59     16.21 o
   1   2  15       67.51       64.11     16.02 o
   2   2  15        1.96      -21.93     21.93 o
   3   2  15       18.65       39.13     16.21 o
   4   2  15       68.24       82.00     20.30 o
   5   2  15      127.68      171.99     23.21 o
 -11   3  15        9.55      -25.72     31.49 o
 -10   3  15       10.32        3.89     23.60 o
  -9   3  15      118.26      131.48     20.60 o
  -8   3  15      158.21      162.43     19.56 o
  -7   3  15       31.39        6.16     21.83 o
  -6   3  15       49.17       47.80     14.39 o
  -5   3  15       46.03       49.28     15.28 o
  -4   3  15      192.14      204.07     17.84 o
  -3   3  15       57.07       16.21     22.72 o
  -2   3  15       81.43      105.21     14.64 o
  -1   3  15        0.44      -10.00     19.42 o
   0   3  15        4.53       12.81     15.18 o
   1   3  15      290.47      309.48     22.18 o
   2   3  15       56.36       50.56     17.15 o
   3   3  15       16.92        1.92     26.81 o
   4   3  15        0.60      -26.27     26.27 o
 -11   4  15       45.71       82.59     20.16 o
 -10   4  15       12.60       17.69     22.32 o
  -9   4  15      130.17      155.82     19.66 o
  -8   4  15      100.02      127.93     19.27 o
  -7   4  15      141.80      135.08     18.28 o
  -6   4  15       18.37       39.82     15.03 o
  -5   4  15      200.27      213.09     19.51 o
  -4   4  15      368.63      305.19     21.93 o
  -3   4  15      309.86      310.81     21.44 o
  -2   4  15      556.55      610.53     26.41 o
  -1   4  15      315.21      283.06     21.63 o
   0   4  15      118.32      116.00     19.02 o
   1   4  15       10.45        9.56     15.92 o
   2   4  15      169.38      230.09     22.27 o
   3   4  15       25.32       49.03     18.23 o
 -11   5  15      233.23      207.27     27.84 o
 -10   5  15      132.35      119.11     22.03 o
  -9   5  15       81.05       46.47     21.04 o
  -8   5  15      311.73      286.12     22.92 o
  -7   5  15      291.73      270.94     22.96 o
  -6   5  15      275.09      297.30     21.09 o
  -5   5  15      236.19      236.84     19.76 o
  -4   5  15      170.14      180.76     18.63 o
  -3   5  15       14.68       27.10     14.44 o
  -2   5  15       80.15       70.08     17.64 o
  -1   5  15        1.02       14.98     14.54 o
   0   5  15        0.62      -14.09     22.27 o
   1   5  15        9.90       -3.75     23.41 o
   2   5  15        7.12       22.37     25.33 o
 -10   6  15       28.22       35.04     18.82 o
  -9   6  15        0.50       -9.61     20.65 o
  -8   6  15       13.26       12.71     24.05 o
  -7   6  15        2.31        3.45     21.83 o
  -6   6  15      595.44      629.84     29.17 o
  -5   6  15       56.49       57.07     15.87 o
  -4   6  15       20.99        6.60     21.29 o
  -3   6  15        0.20        6.70     19.17 o
  -2   6  15      242.37      292.03     21.78 o
  -1   6  15      314.48      328.25     25.48 o
   0   6  15       14.47      -26.86     27.30 o
   1   6  15        1.07        9.22     17.15 o
 -10   7  15      330.64      304.75     28.73 o
  -9   7  15       23.56       22.18     26.51 o
  -8   7  15       24.62       43.17     18.58 o
  -7   7  15       73.68       39.72     18.43 o
  -6   7  15       74.03       60.42     18.23 o
  -5   7  15        4.66      -16.07     24.15 o
  -4   7  15       76.52       51.15     18.87 o
  -3   7  15       36.10       32.08     16.02 o
  -2   7  15       41.76       47.36     17.40 o
  -1   7  15        0.76      -24.69     24.69 o
   0   7  15        0.87      -25.77     25.77 o
  -9   8  15      109.64      114.87     22.13 o
  -8   8  15       36.08       18.38     26.71 o
  -7   8  15       55.49       38.64     19.32 o
  -6   8  15      141.88      126.55     19.91 o
  -5   8  15        0.37       17.45     23.51 o
  -4   8  15       49.36       30.36     19.66 o
  -3   8  15       12.72       14.04     18.28 o
  -2   8  15       53.36       62.29     18.68 o
  -1   8  15        0.31       21.73     18.73 o
  -8   9  15       48.04       73.13     19.66 o
  -7   9  15        1.16       17.05     17.25 o
  -6   9  15       10.67        1.03     18.82 o
  -5   9  15        0.48      -10.55     24.34 o
  -4   9  15        2.24      -10.69     28.83 o
   0 -10  16       15.57       17.15     19.22 o
   1 -10  16      229.63      218.21     23.26 o
   2 -10  16       28.14       30.75     18.87 o
   3 -10  16        0.00        3.20     17.40 o
  -3  -9  16      230.13      247.04     25.72 o
  -2  -9  16      222.65      232.50     24.05 o
  -1  -9  16        5.03       -8.03     24.29 o
   0  -9  16       53.92       56.13     19.37 o
   1  -9  16      155.63      146.76     22.08 o
   2  -9  16        8.23      -13.80     25.48 o
   3  -9  16        0.18       28.14     14.88 o
   4  -9  16       65.42      114.08     19.71 o
   5  -9  16        6.51       10.84     27.45 o
  -4  -8  16       59.36       66.03     20.80 o
  -3  -8  16      466.61      465.25     30.01 o
  -2  -8  16       65.78       57.16     19.96 o
  -1  -8  16        0.01        1.87     15.23 o
   0  -8  16        1.86        5.47     23.36 o
   1  -8  16       57.00       82.59     16.66 o
   2  -8  16      144.25      113.05     18.48 o
   3  -8  16       12.07       33.02     16.46 o
   4  -8  16       55.86       30.45     18.48 o
   5  -8  16       74.21       71.26     22.82 o
  -5  -7  16        8.34       10.25     27.01 o
  -4  -7  16       77.14       69.44     19.07 o
  -3  -7  16       18.88        3.65     23.41 o
  -2  -7  16        2.13       15.82     23.75 o
  -1  -7  16      180.29      198.15     21.19 o
   0  -7  16      159.75      130.79     19.47 o
   1  -7  16        2.95      -23.06     23.06 o
   2  -7  16      248.28      239.25     21.29 o
   3  -7  16       42.37       15.18     17.49 o
   4  -7  16       21.95        9.36     25.48 o
   5  -7  16        2.17       -1.97     24.25 o
   6  -7  16        0.13       21.24     15.67 o
  -6  -6  16        1.11        6.11     27.60 o
  -5  -6  16      441.57      485.95     29.52 o
  -4  -6  16      164.60      170.11     21.24 o
  -3  -6  16       22.06        3.40     23.16 o
  -2  -6  16       65.19       77.22     16.51 o
  -1  -6  16        0.82       -7.93     19.91 o
   0  -6  16      107.74      119.95     18.68 o
   1  -6  16        1.97      -21.54     21.54 o
   2  -6  16        0.17        4.93     20.65 o
   3  -6  16      125.42      105.11     18.92 o
   4  -6  16      134.42      145.42     19.76 o
   5  -6  16       11.65       31.83     15.42 o
   6  -6  16       22.65       -8.33     28.48 o
  -7  -5  16       21.12       16.46     26.32 o
  -6  -5  16      258.15      237.04     24.00 o
  -5  -5  16       45.50        5.27     25.72 o
  -4  -5  16       45.92       50.46     17.79 o
  -3  -5  16      114.68       94.37     17.74 o
  -2  -5  16       61.48       49.33     14.64 o
  -1  -5  16      112.54      110.34     16.41 o
   0  -5  16       72.73       47.70     17.94 o
   1  -5  16       84.36       78.95     16.85 o
   2  -5  16       25.92       18.87     14.54 o
   3  -5  16       12.83       18.18     14.83 o
   4  -5  16       80.57      100.38     18.53 o
   5  -5  16        0.29      -24.84     24.84 o
   6  -5  16       69.35       89.25     18.87 o
  -8  -4  16      173.46      149.96     23.51 o
  -7  -4  16       45.19       57.71     19.42 o
  -6  -4  16       27.30       50.51     16.90 o
  -5  -4  16       70.02       73.38     17.35 o
  -4  -4  16      302.30      309.18     21.58 o
  -3  -4  16      105.07      154.44     16.56 o
  -2  -4  16      331.54      343.87     21.98 o
  -1  -4  16       17.30       11.33     20.89 o
   0  -4  16       78.19       57.02     16.02 o
   1  -4  16      232.78      256.06     20.70 o
   2  -4  16      399.50      408.04     22.62 o
   3  -4  16      118.29      115.02     17.94 o
   4  -4  16       64.96       56.47     17.54 o
   5  -4  16       94.81       71.50     19.22 o
   6  -4  16        2.96       -6.16     25.82 o
  -9  -3  16       16.41       67.22     19.76 o
  -8  -3  16      209.01      218.65     24.34 o
  -7  -3  16       39.37       21.73     17.49 o
  -6  -3  16       36.05       45.98     17.00 o
  -5  -3  16     1376.17     1355.29     37.60 o
  -4  -3  16       33.11        5.86     22.03 o
  -3  -3  16      207.23      226.10     18.82 o
  -2  -3  16      359.36      334.86     20.30 o
  -1  -3  16      138.30      117.83     14.93 o
   0  -3  16       88.20       87.13     16.61 o
   1  -3  16      563.47      573.27     25.87 o
   2  -3  16      263.90      240.34     20.16 o
   3  -3  16       32.75       52.29     13.75 o
   4  -3  16        0.18      -15.62     23.51 o
   5  -3  16       10.11       13.26     15.08 o
   6  -3  16       35.15        4.14     30.11 o
  -9  -2  16      209.96      215.50     24.84 o
  -8  -2  16       53.24       50.81     18.28 o
  -7  -2  16       34.55       20.70     23.90 o
  -6  -2  16      340.90      339.04     23.06 o
  -5  -2  16       33.57       36.42     14.34 o
  -4  -2  16      640.73      625.06     25.97 o
  -3  -2  16       27.28       23.70     13.75 o
  -2  -2  16      638.91      616.74     25.58 o
  -1  -2  16      208.88      207.22     18.58 o
   0  -2  16       12.49        6.80     20.01 o
   1  -2  16      159.27      179.97     16.46 o
   2  -2  16      179.10      133.50     18.87 o
   3  -2  16       51.26       40.51     17.59 o
   4  -2  16       25.94       12.32     23.65 o
   5  -2  16        9.84       -3.84     24.29 o
   6  -2  16        3.00       21.09     24.05 o
 -10  -1  16       30.03       26.07     30.11 o
  -9  -1  16       74.82      113.69     21.39 o
  -8  -1  16        0.19      -27.94     27.94 o
  -7  -1  16       81.36       86.98     19.22 o
  -6  -1  16       44.83       35.28     15.33 o
  -5  -1  16       10.46       21.58     13.65 o
  -4  -1  16      560.15      517.29     24.59 o
  -3  -1  16      160.59      133.99     17.49 o
  -2  -1  16      441.09      420.55     22.03 o
  -1  -1  16        7.51       14.59     17.15 o
   0  -1  16       41.47       54.70     14.64 o
   1  -1  16      114.84      118.57     17.20 o
   2  -1  16      823.53      745.06     30.80 o
   3  -1  16      329.50      346.73     23.21 o
   4  -1  16       36.87       47.75     16.66 o
   5  -1  16       31.75       40.51     17.40 o
   6  -1  16      129.33       91.17     23.16 o
 -10   0  16      342.44      350.97     27.55 o
  -9   0  16       23.99       21.04     26.02 o
  -8   0  16       55.09       68.25     16.76 o
  -7   0  16       61.09       54.01     17.45 o
  -6   0  16      330.35      311.89     20.94 o
  -5   0  16       47.26       37.45     15.38 o
  -4   0  16     1051.59      998.60     30.75 o
  -3   0  16      245.03      247.29     18.68 o
  -2   0  16      413.64      441.79     20.99 o
  -1   0  16       96.37      100.04     14.44 o
   0   0  16       54.29       55.09     14.73 o
   1   0  16       69.74       59.73     15.18 o
   2   0  16       42.26       49.77     16.46 o
   3   0  16       29.40      -17.10     21.93 o
   4   0  16        1.68      -20.55     23.41 o
   5   0  16        3.47        2.07     25.67 o
 -10   1  16        2.65      -28.58     28.58 o
  -9   1  16        2.94      -11.24     25.97 o
  -8   1  16       47.63       18.92     25.53 o
  -7   1  16      180.47      192.44     20.65 o
  -6   1  16       20.60        0.00     22.47 o
  -5   1  16       44.27       59.28     13.95 o
  -4   1  16      356.78      386.35     20.89 o
  -3   1  16       55.23       87.23     14.39 o
  -2   1  16      192.39      172.63     16.51 o
  -1   1  16       99.06       93.39     16.11 o
   0   1  16        6.23      -21.29     21.29 o
   1   1  16      175.20      224.81     19.42 o
   2   1  16       34.35       54.45     17.49 o
   3   1  16       25.26      -25.33     25.33 o
   4   1  16       61.12       90.03     19.07 o
   5   1  16       94.43       74.07     21.93 o
 -10   2  16        0.01       10.10     17.99 o
  -9   2  16        8.66      -23.90     23.90 o
  -8   2  16       35.18       43.61     16.95 o
  -7   2  16        5.60       14.34     15.47 o
  -6   2  16      338.34      315.49     21.09 o
  -5   2  16        4.66      -20.75     20.75 o
  -4   2  16       63.94       52.34     15.33 o
  -3   2  16      234.13      240.93     18.33 o
  -2   2  16        6.15       15.42     17.79 o
  -1   2  16       98.56       78.85     17.20 o
   0   2  16      435.75      460.86     24.69 o
   1   2  16       15.29       29.91     13.31 o
   2   2  16       26.02       19.17     23.70 o
   3   2  16      170.76      201.50     22.87 o
   4   2  16      180.20      223.19     23.85 o
 -10   3  16       83.36      119.36     20.85 o
  -9   3  16      482.08      547.79     28.29 o
  -8   3  16      439.37      439.43     27.10 o
  -7   3  16       17.02       36.76     15.18 o
  -6   3  16        7.40       13.21     13.95 o
  -5   3  16      458.13      403.11     23.01 o
  -4   3  16     1432.48     1393.04     37.01 o
  -3   3  16       20.91       10.25     21.34 o
  -2   3  16       32.60       41.15     15.23 o
  -1   3  16       21.99       10.84     21.88 o
   0   3  16      340.59      309.53     24.20 o
   1   3  16       44.46       58.40     16.95 o
   2   3  16       46.72       44.15     16.71 o
   3   3  16      100.91       79.49     19.81 o
 -10   4  16        1.87       17.49     17.94 o
  -9   4  16       10.52       -5.72     26.17 o
  -8   4  16       72.22       75.64     17.89 o
  -7   4  16      110.47       83.18     17.54 o
  -6   4  16       38.68       38.64     14.88 o
  -5   4  16       82.15       69.58     16.80 o
  -4   4  16      319.21      361.12     21.58 o
  -3   4  16        0.10      -18.68     19.81 o
  -2   4  16      206.31      213.68     19.71 o
  -1   4  16       86.28       68.06     18.92 o
   0   4  16      146.76      169.03     20.60 o
   1   4  16       91.57       61.70     19.86 o
   2   4  16       77.50       70.52     20.60 o
   3   4  16        1.85       -8.72     27.94 o
 -10   5  16      177.44      186.28     23.16 o
  -9   5  16        4.88       -1.97     24.29 o
  -8   5  16       47.18       64.36     17.54 o
  -7   5  16       86.01       73.53     16.90 o
  -6   5  16      440.02      505.81     25.23 o
  -5   5  16        0.33        1.68     19.51 o
  -4   5  16       11.35       14.83     20.80 o
  -3   5  16       91.81       96.74     18.18 o
  -2   5  16        2.69       23.16     13.70 o
  -1   5  16       79.50       79.69     18.33 o
   0   5  16       16.22        9.46     24.44 o
   1   5  16       15.80       12.12     26.17 o
   2   5  16       39.73       57.51     20.89 o
 -10   6  16       17.38       25.82     27.89 o
  -9   6  16        4.82      -27.89     27.89 o
  -8   6  16       83.69       86.39     19.51 o
  -7   6  16      283.01      308.49     22.52 o
  -6   6  16      104.86      117.29     18.48 o
  -5   6  16       12.73       -5.32     23.11 o
  -4   6  16      111.16      147.84     18.53 o
  -3   6  16       41.18      -12.62     24.10 o
  -2   6  16      298.13      325.20     24.44 o
  -1   6  16       45.90        5.82     27.10 o
   0   6  16       10.65       12.32     25.13 o
   1   6  16        0.26       -6.55     18.58 o
  -9   7  16        9.45      -12.71     27.40 o
  -8   7  16       38.55       48.54     18.68 o
  -7   7  16       18.47      -26.02     26.02 o
  -6   7  16        0.02        7.64     23.31 o
  -5   7  16        0.97       20.89     21.24 o
  -4   7  16       26.44       21.04     21.39 o
  -3   7  16       68.45       64.51     19.61 o
  -2   7  16       21.34       41.44     18.82 o
  -1   7  16        4.30       17.99     19.37 o
  -8   8  16       33.85      -29.67     29.67 o
  -7   8  16        0.76       -1.03     17.69 o
  -6   8  16      187.15      194.65     22.47 o
  -5   8  16       13.19      -10.30     25.77 o
  -4   8  16      138.23      132.07     20.89 o
  -3   8  16        1.65       14.88     27.70 o
  -2  -9  17      114.13      100.38     21.58 o
  -1  -9  17      124.77      133.20     22.42 o
   0  -9  17       35.07        6.21     27.89 o
   1  -9  17       23.73       16.41     18.58 o
   2  -9  17       73.86       75.55     18.97 o
   3  -9  17       12.49       21.14     22.37 o
  -4  -8  17        0.42        4.34     26.27 o
  -3  -8  17       56.51       35.19     20.55 o
  -2  -8  17       16.55       17.94     25.58 o
  -1  -8  17       17.73       51.40     17.10 o
   0  -8  17      120.08      120.59     20.70 o
   1  -8  17       55.00       59.33     18.38 o
   2  -8  17      170.06      234.92     22.72 o
   3  -8  17        8.12        0.00     23.95 o
   4  -8  17       94.94      106.79     19.22 o
  -5  -7  17       83.77      112.95     21.49 o
  -4  -7  17        3.81      -25.97     25.97 o
  -3  -7  17        0.63      -17.25     24.59 o
  -2  -7  17      289.86      309.18     24.84 o
  -1  -7  17        4.43       37.85     15.47 o
   0  -7  17      197.87      220.63     20.80 o
   1  -7  17       35.90       16.16     17.59 o
   2  -7  17        3.73       26.61     16.02 o
   3  -7  17        0.04       11.38     22.77 o
   4  -7  17       63.33       74.51     19.71 o
   5  -7  17        6.88      -26.02     26.02 o
  -6  -6  17       18.55       26.46     19.76 o
  -5  -6  17        0.15      -11.88     27.84 o
  -4  -6  17       39.69       14.93     24.74 o
  -3  -6  17      132.50      109.45     21.19 o
  -2  -6  17       15.49       13.75     22.42 o
  -1  -6  17        1.38       -6.75     21.58 o
   0  -6  17      458.43      475.55     27.25 o
   1  -6  17      126.23      160.75     19.37 o
   2  -6  17        0.58       -1.72     22.18 o
   3  -6  17        2.39       -1.82     21.78 o
   4  -6  17      140.39      146.11     21.24 o
   5  -6  17       93.60       79.88     19.61 o
  -7  -5  17      151.91      145.77     25.13 o
  -6  -5  17       31.51       55.29     18.63 o
  -5  -5  17        0.82      -28.04     28.04 o
  -4  -5  17      226.10      234.42     22.18 o
  -3  -5  17        0.05       -6.65     15.87 o
  -2  -5  17       94.25       63.82     17.94 o
  -1  -5  17      601.81      640.88     29.72 o
   0  -5  17      123.37       94.96     17.35 o
   1  -5  17        2.03      -19.51     21.49 o
   2  -5  17       22.89       15.18     21.63 o
   3  -5  17       10.27       32.72     14.88 o
   4  -5  17        2.32      -24.15     24.15 o
   5  -5  17       18.53       29.22     16.71 o
  -8  -4  17       97.04      108.46     22.32 o
  -7  -4  17       12.84       36.02     18.33 o
  -6  -4  17        2.32       -7.44     25.43 o
  -5  -4  17      191.66      187.36     21.14 o
  -4  -4  17      188.08      162.48     20.40 o
  -3  -4  17       41.96       45.63     15.38 o
  -2  -4  17      100.02       80.47     17.94 o
  -1  -4  17      107.11      114.77     16.95 o
   0  -4  17      567.33      560.66     26.76 o
   1  -4  17       46.32       42.53     16.71 o
   2  -4  17       97.82       92.84     17.74 o
   3  -4  17       38.62       36.52     15.38 o
   4  -4  17        0.08      -13.01     20.80 o
   5  -4  17      172.70      192.49     23.01 o
   6  -4  17       19.14       52.19     17.25 o
  -8  -3  17       67.87      110.88     19.66 o
  -7  -3  17       50.94       34.99     17.20 o
  -6  -3  17       58.53       42.13     18.87 o
  -5  -3  17       53.55       35.38     16.26 o
  -4  -3  17       11.74       14.24     15.97 o
  -3  -3  17       36.92        3.06     21.54 o
  -2  -3  17      140.60      138.67     17.05 o
  -1  -3  17      118.66      130.99     16.76 o
   0  -3  17      209.95      162.67     19.61 o
   1  -3  17        3.53       15.67     20.55 o
   2  -3  17       26.24        4.93     21.88 o
   3  -3  17       20.79       12.27     21.54 o
   4  -3  17        0.16       32.97     14.93 o
   5  -3  17        1.00       -2.02     24.94 o
  -9  -2  17       89.27      114.58     21.29 o
  -8  -2  17      108.93      105.11     21.29 o
  -7  -2  17      219.95      231.32     23.51 o
  -6  -2  17       40.97       13.60     25.43 o
  -5  -2  17        0.12       14.39     20.89 o
  -4  -2  17      637.63      653.01     28.78 o
  -3  -2  17       63.40       63.37     16.36 o
  -2  -2  17     1642.13     1620.66     39.23 o
  -1  -2  17       36.23        8.77     22.37 o
   0  -2  17       15.24       -3.01     22.18 o
   1  -2  17      179.73      198.01     19.42 o
   2  -2  17        5.59        4.93     16.41 o
   3  -2  17      191.91      202.15     22.08 o
   4  -2  17       20.49       22.92     24.29 o
   5  -2  17       36.25       30.11     19.32 o
  -9  -1  17       52.92       62.34     20.99 o
  -8  -1  17        0.12       15.28     17.30 o
  -7  -1  17       37.30       28.24     17.35 o
  -6  -1  17       17.73       26.32     15.67 o
  -5  -1  17       18.35       17.05     18.58 o
  -4  -1  17        3.71      -16.36     20.65 o
  -3  -1  17        5.71       -4.34     19.27 o
  -2  -1  17      153.95      180.61     17.79 o
  -1  -1  17      210.07      217.82     20.16 o
   0  -1  17       78.52       51.84     15.67 o
   1  -1  17       19.93       23.65     15.18 o
   2  -1  17       30.36      -21.78     23.90 o
   3  -1  17      167.03      151.39     20.45 o
   4  -1  17        0.08       25.43     16.31 o
   5  -1  17       54.51       91.66     19.22 o
 -10   0  17      128.50      165.14     24.69 o
  -9   0  17       21.52       -2.02     31.19 o
  -8   0  17       23.79      -27.84     28.93 o
  -7   0  17      308.85      290.06     23.95 o
  -6   0  17      429.24      474.02     26.41 o
  -5   0  17        3.90       22.96     13.50 o
  -4   0  17      124.12      140.84     18.04 o
  -3   0  17       71.42       58.64     14.69 o
  -2   0  17       48.18       11.58     20.16 o
  -1   0  17       87.01      117.38     15.82 o
   0   0  17      196.74      170.11     19.07 o
   1   0  17       38.11        4.83     23.60 o
   2   0  17       83.18      117.34     18.38 o
   3   0  17        0.01       20.50     15.23 o
   4   0  17       39.24       49.58     17.40 o
 -10   1  17       44.60       25.82     30.75 o
  -9   1  17      145.95      109.75     22.67 o
  -8   1  17        8.53      -20.11     24.98 o
  -7   1  17       84.64       95.31     17.89 o
  -6   1  17     1055.97     1018.61     33.81 o
  -5   1  17        7.64        1.53     19.17 o
  -4   1  17      603.52      624.23     26.61 o
  -3   1  17        0.86      -13.21     20.20 o
  -2   1  17      526.83      524.04     24.74 o
  -1   1  17       60.60       32.67     16.56 o
   0   1  17      127.66       89.54     19.22 o
   1   1  17      138.96      132.61     18.18 o
   2   1  17       88.52       65.64     18.04 o
   3   1  17        4.66       -5.82     22.57 o
   4   1  17       19.97      -23.26     30.70 o
 -10   2  17       36.07        4.24     31.39 o
  -9   2  17      106.24      107.82     20.99 o
  -8   2  17        4.81        5.47     23.80 o
  -7   2  17        8.00      -13.65     20.75 o
  -6   2  17       47.28       51.74     15.92 o
  -5   2  17      106.41      114.28     17.30 o
  -4   2  17      270.21      237.23     21.39 o
  -3   2  17       88.00       83.28     16.31 o
  -2   2  17        9.90       28.39     13.60 o
  -1   2  17        2.60       12.66     22.42 o
   0   2  17        1.84       13.31     22.77 o
   1   2  17       18.22       39.67     16.66 o
   2   2  17        6.07      -23.56     23.56 o
   3   2  17      125.09      133.06     22.52 o
 -10   3  17       14.85      -29.72     30.16 o
  -9   3  17      140.48      142.57     20.89 o
  -8   3  17      557.80      579.14     29.42 o
  -7   3  17        2.02       25.97     14.39 o
  -6   3  17        1.13      -18.97     18.97 o
  -5   3  17       23.08      -12.81     24.10 o
  -4   3  17      404.30      391.43     23.51 o
  -3   3  17      337.62      344.12     22.23 o
  -2   3  17      186.85      192.04     20.70 o
  -1   3  17       68.49       98.71     16.07 o
   0   3  17       46.93       32.52     16.85 o
   1   3  17      383.03      409.66     27.50 o
   2   3  17        1.24      -24.69     24.69 o
   3   3  17       83.59       89.00     20.70 o
 -10   4  17       44.29       23.56     29.57 o
  -9   4  17       42.65       53.86     18.28 o
  -8   4  17       10.59       16.85     23.16 o
  -7   4  17        4.13       14.24     21.49 o
  -6   4  17      107.54       95.01     18.92 o
  -5   4  17       84.53       88.60     16.36 o
  -4   4  17      192.23      167.50     19.96 o
  -3   4  17       87.09      110.39     17.40 o
  -2   4  17       51.44       60.02     16.61 o
  -1   4  17       25.19        0.00     23.11 o
   0   4  17      171.10      156.81     20.55 o
   1   4  17       16.40       16.02     25.13 o
   2   4  17       16.04       17.15     24.84 o
 -10   5  17        3.86       19.61     27.50 o
  -9   5  17      114.04      132.86     21.19 o
  -8   5  17      124.21      117.98     21.24 o
  -7   5  17      143.07      188.79     20.40 o
  -6   5  17       33.04       41.25     17.10 o
  -5   5  17       17.74       -1.77     23.21 o
  -4   5  17       57.79       52.83     16.41 o
  -3   5  17        1.58      -21.44     23.56 o
  -2   5  17        7.10        1.82     14.98 o
  -1   5  17      162.91      174.20     21.54 o
   0   5  17        0.75        4.04     20.60 o
   1   5  17       11.17       -8.57     27.50 o
  -9   6  17      109.26      140.69     19.61 o
  -8   6  17      101.29       88.75     20.60 o
  -7   6  17        2.87       46.67     16.31 o
  -6   6  17      128.52       92.05     20.94 o
  -5   6  17        7.06        9.41     23.36 o
  -4   6  17       31.28       15.08     25.87 o
  -3   6  17        5.52       17.30     22.32 o
  -2   6  17      153.66      148.53     23.11 o
  -1   6  17      248.20      304.94     25.08 o
   0   6  17        5.67       10.89     21.93 o
  -8   7  17        0.02       16.95     24.54 o
  -7   7  17       23.05       57.66     17.00 o
  -6   7  17      350.87      377.29     27.60 o
  -5   7  17       53.45       41.30     18.43 o
  -4   7  17       75.95       48.74     21.24 o
  -3   7  17        0.00       29.03     17.74 o
  -2   7  17        1.86       -4.29     26.07 o
  -7   8  17       37.00       72.44     20.45 o
  -6   8  17       19.35        6.50     26.32 o
  -5   8  17       26.32       17.35     26.76 o
  -4   8  17        1.41       21.98     25.63 o
   0  -9  18       44.67       57.26     21.14 o
   1  -9  18        2.09      -23.70     27.50 o
  -3  -8  18       62.91       28.09     31.39 o
  -2  -8  18        0.01       22.96     23.90 o
  -1  -8  18        0.02      -18.33     27.10 o
   0  -8  18       12.74       27.20     17.74 o
   1  -8  18        7.07       16.16     25.87 o
   2  -8  18      205.79      227.67     24.59 o
   3  -8  18       28.86       43.22     16.90 o
  -4  -7  18      274.82      282.27     27.40 o
  -3  -7  18      214.03      209.83     24.34 o
  -2  -7  18      117.60       94.22     20.06 o
  -1  -7  18      178.43      200.91     21.14 o
   0  -7  18        0.30        0.00     22.23 o
   1  -7  18        1.87       14.29     16.11 o
   2  -7  18        7.08        1.97     24.84 o
   3  -7  18        8.95       22.18     23.06 o
   4  -7  18       81.67       75.84     20.94 o
  -5  -6  18      223.72      211.66     24.29 o
  -4  -6  18       75.08       81.26     18.09 o
  -3  -6  18      334.09      311.40     26.61 o
  -2  -6  18      469.16      500.58     28.34 o
  -1  -6  18       39.99       17.89     25.08 o
   0  -6  18       59.88       92.15     18.33 o
   1  -6  18        3.42        5.42     22.87 o
   2  -6  18       60.08       66.18     18.68 o
   3  -6  18        3.62       -5.82     23.06 o
   4  -6  18       64.54       77.71     20.16 o
   5  -6  18       75.55       39.13     21.14 o
  -6  -5  18        1.86      -12.37     26.22 o
  -5  -5  18        0.99       -9.66     25.18 o
  -4  -5  18        9.65      -12.86     24.98 o
  -3  -5  18      106.75      117.38     19.61 o
  -2  -5  18        0.07      -18.92     23.11 o
  -1  -5  18        5.38       -5.08     22.62 o
   0  -5  18       46.56        6.85     26.02 o
   1  -5  18        2.87       -5.22     23.16 o
   2  -5  18        5.92       12.62     20.30 o
   3  -5  18       26.44       54.85     16.51 o
   4  -5  18        0.49      -24.05     25.97 o
   5  -5  18       17.95       12.86     25.18 o
  -7  -4  18       17.25       22.92     28.34 o
  -6  -4  18        0.02        5.82     24.49 o
  -5  -4  18      470.25      457.02     27.99 o
  -4  -4  18      285.62      295.58     23.70 o
  -3  -4  18       22.22       39.37     15.47 o
  -2  -4  18       88.60       84.47     17.74 o
  -1  -4  18        8.12       -1.63     21.44 o
   0  -4  18      347.70      329.73     22.27 o
   1  -4  18        3.57        3.40     21.68 o
   2  -4  18      153.79      195.05     19.81 o
   3  -4  18       74.61       86.63     17.30 o
   4  -4  18       32.54        5.96     25.97 o
   5  -4  18       53.75       66.18     20.80 o
  -8  -3  18      281.76      244.48     27.70 o
  -7  -3  18       27.30       25.72     26.61 o
  -6  -3  18        8.82        9.22     23.01 o
  -5  -3  18       73.68       80.97     19.96 o
  -4  -3  18      138.13      155.38     18.23 o
  -3  -3  18       29.54        3.20     22.77 o
  -2  -3  18       10.40       39.57     14.44 o
  -1  -3  18       39.05       22.96     15.13 o
   0  -3  18       99.79      115.27     17.30 o
   1  -3  18        1.41       14.98     18.48 o
   2  -3  18       43.18       41.99     18.78 o
   3  -3  18        1.01       -5.57     21.09 o
   4  -3  18       19.78       19.91     22.72 o
   5  -3  18        0.92       -2.17     24.59 o
  -8  -2  18       66.20       55.14     19.37 o
  -7  -2  18        9.12        1.87     26.76 o
  -6  -2  18       57.92       41.69     16.66 o
  -5  -2  18      142.36      175.24     18.58 o
  -4  -2  18       59.91       43.42     16.02 o
  -3  -2  18        5.83       -3.10     19.42 o
  -2  -2  18       20.07       28.63     13.01 o
  -1  -2  18       28.05       20.25     14.98 o
   0  -2  18        2.50      -14.39     19.76 o
   1  -2  18        2.66       18.28     19.91 o
   2  -2  18        5.00       19.32     19.61 o
   3  -2  18       86.57       84.27     19.07 o
   4  -2  18       69.83       62.49     20.55 o
  -9  -1  18       14.58      -28.88     28.88 o
  -8  -1  18        5.99       -1.97     25.92 o
  -7  -1  18      115.72      163.26     19.42 o
  -6  -1  18       20.44       21.54     15.82 o
  -5  -1  18       45.07       56.43     15.82 o
  -4  -1  18      481.07      492.26     25.23 o
  -3  -1  18       82.61       67.07     16.61 o
  -2  -1  18      236.60      225.11     19.91 o
  -1  -1  18       70.84      106.74     16.07 o
   0  -1  18        0.01       24.10     14.34 o
   1  -1  18        6.04      -11.78     21.73 o
   2  -1  18      184.39      204.26     21.88 o
   3  -1  18       56.25       62.14     18.97 o
   4  -1  18       56.09       52.63     20.94 o
  -9   0  18       36.71       27.01     27.50 o
  -8   0  18      164.72      178.89     22.87 o
  -7   0  18       46.33       72.69     16.95 o
  -6   0  18      249.80      236.94     20.16 o
  -5   0  18        0.63       12.91     22.18 o
  -4   0  18      125.20      122.12     17.15 o
  -3   0  18      513.19      476.78     26.12 o
  -2   0  18      432.89      439.53     24.74 o
  -1   0  18        1.32        6.31     21.09 o
   0   0  18        0.00       -1.63     20.80 o
   1   0  18       40.71       41.35     16.21 o
   2   0  18        5.52       37.60     15.03 o
   3   0  18       55.35       40.41     18.97 o
   4   0  18       32.34       49.08     18.97 o
  -9   1  18       19.26       20.40     28.14 o
  -8   1  18       11.68       32.23     17.64 o
  -7   1  18       86.77       50.66     19.32 o
  -6   1  18       65.96       79.19     17.49 o
  -5   1  18        1.54       11.33     20.30 o
  -4   1  18        0.00       18.97     14.09 o
  -3   1  18        7.22        1.58     19.61 o
  -2   1  18       85.52       80.67     15.97 o
  -1   1  18       65.51       78.75     16.76 o
   0   1  18       46.88       55.83     15.77 o
   1   1  18       46.01       91.12     17.25 o
   2   1  18       43.79       63.92     16.56 o
   3   1  18      247.23      225.95     24.59 o
  -9   2  18       71.13       26.36     28.14 o
  -8   2  18       36.27       60.56     18.48 o
  -7   2  18       80.17      107.04     18.68 o
  -6   2  18      118.11      115.66     18.48 o
  -5   2  18       11.18      -21.04     21.04 o
  -4   2  18      119.98      122.76     18.04 o
  -3   2  18      436.90      447.66     24.64 o
  -2   2  18       43.02       46.67     16.11 o
  -1   2  18       50.30       23.65     17.30 o
   0   2  18        9.22      -17.69     23.46 o
   1   2  18      140.94      145.13     21.88 o
   2   2  18        9.91       24.05     26.86 o
   3   2  18      235.72      290.16     26.27 o
  -9   3  18      135.65      131.23     22.08 o
  -8   3  18       28.57       60.17     16.95 o
  -7   3  18        6.15        3.65     22.32 o
  -6   3  18      232.23      242.60     21.34 o
  -5   3  18      207.59      213.33     20.85 o
  -4   3  18      555.24      565.78     28.14 o
  -3   3  18        0.57      -18.87     22.27 o
  -2   3  18      100.31      102.40     17.10 o
  -1   3  18       11.80       29.91     15.33 o
   0   3  18      203.62      209.29     22.57 o
   1   3  18      294.49      317.90     27.15 o
   2   3  18        9.53      -19.42     28.24 o
  -9   4  18       65.53       86.29     20.25 o
  -8   4  18        0.68       -9.95     24.94 o
  -7   4  18        6.27       18.97     23.11 o
  -6   4  18       25.82       47.70     14.49 o
  -5   4  18       51.22       84.51     15.82 o
  -4   4  18        3.25      -12.52     20.94 o
  -3   4  18        0.08       18.09     22.87 o
  -2   4  18      179.86      171.39     21.04 o
  -1   4  18        0.02       27.89     15.23 o
   0   4  18       43.31       66.82     17.69 o
   1   4  18      202.39      223.48     25.48 o
  -9   5  18       15.94       31.29     18.82 o
  -8   5  18      194.44      203.08     24.74 o
  -7   5  18       17.40        3.94     25.72 o
  -6   5  18      445.67      436.52     28.09 o
  -5   5  18        5.60        1.87     16.95 o
  -4   5  18      123.28      108.91     21.04 o
  -3   5  18      301.33      268.13     24.84 o
  -2   5  18       76.37       90.97     20.01 o
  -1   5  18       95.36       83.38     21.34 o
   0   5  18        0.01        7.59     18.63 o
  -8   6  18       69.73       67.27     19.86 o
  -7   6  18       10.48        0.00     17.89 o
  -6   6  18       21.49       -6.06     24.05 o
  -5   6  18        9.49       10.05     24.05 o
  -4   6  18       90.54       66.68     20.99 o
  -3   6  18        6.80      -28.14     28.14 o
  -2   6  18       59.59       80.67     20.60 o
  -1   6  18      113.87      111.77     21.68 o
  -7   7  18       19.88       -2.17     27.20 o
  -6   7  18       95.77       78.55     20.25 o
  -5   7  18      231.92      232.90     25.38 o
  -4   7  18        0.17       -6.50     23.46 o
  -3   7  18       73.22       19.96     32.33 o
  -1  -8  19        9.91       17.45     26.91 o
   0  -8  19       47.71      -27.79     27.79 o
   1  -8  19        0.83      -10.89     28.73 o
   2  -8  19        0.54      -26.96     26.96 o
  -3  -7  19        9.07       -8.57     25.97 o
  -2  -7  19       44.62        0.00     31.10 o
  -1  -7  19       11.36      -10.25     26.17 o
   0  -7  19      130.76      136.80     23.11 o
   1  -7  19       44.83       29.86     18.87 o
   2  -7  19        0.33      -12.62     24.74 o
   3  -7  19       55.31       33.76     19.96 o
  -5  -6  19        9.40       19.81     26.12 o
  -4  -6  19       47.13       48.20     21.24 o
  -3  -6  19        1.30       -2.02     26.51 o
  -2  -6  19        0.30      -26.12     26.12 o
  -1  -6  19       24.14       36.86     19.17 o
   0  -6  19      136.30      183.37     20.65 o
   1  -6  19      109.27      137.84     21.88 o
   2  -6  19       53.10       64.80     17.99 o
   3  -6  19       11.25       33.71     16.80 o
   4  -6  19       39.47       70.86     18.33 o
  -6  -5  19       84.57      123.89     21.78 o
  -5  -5  19        3.62      -12.42     27.79 o
  -4  -5  19       74.46       92.89     17.89 o
  -3  -5  19        1.07        5.72     25.38 o
  -2  -5  19        0.40       20.50     22.77 o
  -1  -5  19      176.85      215.40     21.83 o
   0  -5  19      182.53      147.94     23.51 o
   1  -5  19      105.10       93.09     19.37 o
   2  -5  19      138.88      120.88     20.50 o
   3  -5  19       30.56       47.31     19.12 o
   4  -5  19       32.88       35.92     19.66 o
  -7  -4  19        8.66       36.57     18.87 o
  -6  -4  19       53.67       47.80     20.80 o
  -5  -4  19        8.32       -9.81     25.53 o
  -4  -4  19        0.00        0.00     24.34 o
  -3  -4  19        7.06        1.82     16.26 o
  -2  -4  19      108.28       99.15     17.69 o
  -1  -4  19       83.19      130.94     19.71 o
   0  -4  19       70.59       93.78     18.92 o
   1  -4  19       59.41       69.48     16.76 o
   2  -4  19        6.41       18.33     15.33 o
   3  -4  19       78.21       76.19     18.73 o
   4  -4  19       20.12       50.76     19.07 o
  -7  -3  19       45.53        6.36     29.47 o
  -6  -3  19       15.02      -17.84     24.98 o
  -5  -3  19       32.57        7.54     26.71 o
  -4  -3  19       90.58       95.55     19.22 o
  -3  -3  19       65.18       72.79     17.54 o
  -2  -3  19        0.41      -22.18     22.18 o
  -1  -3  19       39.88       35.58     16.61 o
   0  -3  19      270.74      322.78     22.62 o
   1  -3  19       45.14       16.46     21.73 o
   2  -3  19       92.71       99.59     19.51 o
   3  -3  19       35.48       48.69     16.85 o
   4  -3  19        0.44       -4.34     22.92 o
  -8  -2  19      276.61      289.27     28.88 o
  -7  -2  19       12.88        2.02     18.68 o
  -6  -2  19      104.95      103.14     19.86 o
  -5  -2  19        0.25       23.60     14.83 o
  -4  -2  19      127.61       84.02     19.86 o
  -3  -2  19       86.48      101.76     17.25 o
  -2  -2  19      670.08      720.22     30.41 o
  -1  -2  19      109.08      134.53     16.80 o
   0  -2  19        0.51       -7.05     20.35 o
   1  -2  19       27.42        3.65     24.25 o
   2  -2  19        2.88        3.84     25.53 o
   3  -2  19      159.48      208.75     22.27 o
   4  -2  19       94.95      100.97     22.87 o
  -8  -1  19       14.93       23.16     26.71 o
  -7  -1  19       36.97       17.74     30.36 o
  -6  -1  19      215.20      205.55     22.87 o
  -5  -1  19       14.44        7.10     23.70 o
  -4  -1  19       61.92       20.65     26.66 o
  -3  -1  19       26.50       10.15     22.67 o
  -2  -1  19        7.26       -1.68     21.04 o
  -1  -1  19       15.37       18.87     19.61 o
   0  -1  19      141.99      137.05     18.87 o
   1  -1  19       19.51        5.57     24.15 o
   2  -1  19        0.01      -13.70     24.34 o
   3  -1  19       31.25       33.41     18.68 o
  -9   0  19       23.34       58.59     18.73 o
  -8   0  19        9.88       10.30     18.82 o
  -7   0  19        7.27       19.32     25.33 o
  -6   0  19      409.08      466.43     26.36 o
  -5   0  19      403.38      429.28     26.51 o
  -4   0  19      165.51      139.61     19.81 o
  -3   0  19        0.00        0.00     20.75 o
  -2   0  19        7.14       -8.53     22.92 o
  -1   0  19      427.63      465.15     27.30 o
   0   0  19        1.73      -20.25     20.25 o
   1   0  19      172.36      159.91     22.13 o
   2   0  19        7.07      -24.10     25.58 o
   3   0  19       74.76       87.13     21.34 o
  -9   1  19       31.97       45.68     20.11 o
  -8   1  19        6.89       10.15     27.70 o
  -7   1  19        2.50       -5.77     23.26 o
  -6   1  19       88.00      107.87     18.43 o
  -5   1  19       42.98       35.28     16.71 o
  -4   1  19       14.67       25.92     14.83 o
  -3   1  19        6.36       -6.90     23.21 o
  -2   1  19      221.01      246.99     20.45 o
  -1   1  19        7.73       -7.15     24.89 o
   0   1  19        0.54        5.57     21.58 o
   1   1  19        7.39       13.70     16.31 o
   2   1  19       73.64       87.57     19.96 o
  -9   2  19        3.10       -8.67     25.63 o
  -8   2  19        0.76       -1.03     18.09 o
  -7   2  19       37.00       40.46     17.20 o
  -6   2  19      327.38      373.98     24.74 o
  -5   2  19       40.59       69.09     18.09 o
  -4   2  19      120.46       82.25     18.82 o
  -3   2  19       98.26       77.91     19.96 o
  -2   2  19       13.40       18.87     15.52 o
  -1   2  19       22.72      -25.97     25.97 o
   0   2  19       15.35        5.82     25.77 o
   1   2  19       85.42       50.17     22.18 o
   2   2  19        2.80       -8.72     26.91 o
  -9   3  19       17.22       24.98     19.56 o
  -8   3  19      255.49      273.06     25.33 o
  -7   3  19       37.38       50.91     18.53 o
  -6   3  19       21.06       32.08     16.76 o
  -5   3  19      171.66      202.10     20.80 o
  -4   3  19      195.09      193.08     20.80 o
  -3   3  19      273.67      223.83     23.80 o
  -2   3  19        0.02       -7.54     24.10 o
  -1   3  19       14.13       35.04     16.85 o
   0   3  19       35.81       20.40     26.27 o
   1   3  19      245.47      238.51     26.81 o
  -9   4  19        0.20       17.64     24.39 o
  -8   4  19      145.46      145.62     22.82 o
  -7   4  19        0.02       34.15     16.80 o
  -6   4  19      456.54      473.18     29.37 o
  -5   4  19      100.99       99.79     20.25 o
  -4   4  19        6.42       17.25     22.72 o
  -3   4  19      154.69      156.86     21.09 o
  -2   4  19        0.02        0.00     24.29 o
  -1   4  19        0.14      -10.30     24.84 o
   0   4  19       28.41       67.02     18.23 o
  -8   5  19      111.08      139.31     21.09 o
  -7   5  19       67.76      112.60     21.68 o
  -6   5  19       26.98       22.42     25.82 o
  -5   5  19      212.16      194.46     24.44 o
  -4   5  19       65.23       55.54     19.17 o
  -3   5  19      127.45      155.97     20.80 o
  -2   5  19        0.95        8.43     22.92 o
  -1   5  19      128.12      127.34     22.37 o
  -7   6  19        2.77      -26.56     26.56 o
  -6   6  19        0.06       -8.57     25.92 o
  -5   6  19       80.76      100.23     21.49 o
  -4   6  19       32.88       27.94     29.37 o
  -3   6  19       65.40       60.22     20.45 o
  -2  -7  20      517.28      547.05     31.24 o
  -1  -7  20       89.81       95.31     21.34 o
   0  -7  20        4.20        4.34     26.12 o
   1  -7  20       19.02       21.83     27.65 o
  -4  -6  20        0.03       -6.60     25.08 o
  -3  -6  20        0.45      -10.64     19.71 o
  -2  -6  20       90.80      133.06     20.40 o
  -1  -6  20       19.55       20.60     26.51 o
   0  -6  20      211.98      170.21     24.94 o
   1  -6  20        1.63      -27.30     27.30 o
   2  -6  20       28.89       18.33     19.71 o
  -5  -5  20      203.22      209.49     26.86 o
  -4  -5  20       35.89       13.60     20.99 o
  -3  -5  20      258.21      251.23     25.08 o
  -2  -5  20      189.95      184.90     23.85 o
  -1  -5  20       13.39       -7.88     25.33 o
   0  -5  20        1.03      -23.90     24.89 o
   1  -5  20        0.01       20.35     23.75 o
   2  -5  20        7.29       21.04     23.46 o
   3  -5  20       11.32       29.72     17.99 o
  -6  -4  20       22.97       34.99     18.97 o
  -5  -4  20      157.79      129.90     22.87 o
  -4  -4  20      745.98      807.55     35.58 o
  -3  -4  20        2.25      -17.49     25.38 o
  -2  -4  20       47.52       33.46     17.35 o
  -1  -4  20      148.72      178.74     22.37 o
   0  -4  20      270.87      290.70     24.69 o
   1  -4  20       17.25       38.83     17.49 o
   2  -4  20       85.17      107.68     22.42 o
   3  -4  20        8.63       19.56     25.82 o
  -7  -3  20        6.08      -11.09     28.34 o
  -6  -3  20       17.35        6.31     30.55 o
  -5  -3  20       19.73       19.96     25.72 o
  -4  -3  20       30.48       21.14     27.01 o
  -3  -3  20        2.64      -16.90     22.77 o
  -2  -3  20       70.95       40.02     20.25 o
  -1  -3  20        5.96        9.36     16.46 o
   0  -3  20        1.47      -20.94     21.98 o
   1  -3  20        0.04       -2.96     16.46 o
   2  -3  20        0.09      -28.43     28.43 o
   3  -3  20        3.05       -2.17     24.89 o
  -7  -2  20      123.00      186.18     23.16 o
  -6  -2  20       13.48      -28.58     28.58 o
  -5  -2  20      193.63      229.40     24.34 o
  -4  -2  20      410.24      421.59     27.65 o
  -3  -2  20       87.76       98.36     18.43 o
  -2  -2  20       70.23       58.59     17.74 o
  -1  -2  20       10.69        7.39     23.85 o
   0  -2  20        1.51        5.67     21.54 o
   1  -2  20       85.64      102.45     18.87 o
   2  -2  20       28.19       12.42     19.32 o
   3  -2  20      226.50      195.44     25.48 o
  -8  -1  20       10.19      -15.47     29.62 o
  -7  -1  20      145.51      160.41     23.06 o
  -6  -1  20       59.44       83.04     19.81 o
  -5  -1  20      393.39      431.89     27.89 o
  -4  -1  20      117.49      118.17     20.01 o
  -3  -1  20      137.84      142.07     19.17 o
  -2  -1  20       80.20      121.28     18.97 o
  -1  -1  20       19.32       27.79     15.87 o
   0  -1  20        1.30       -9.56     23.95 o
   1  -1  20       14.30       42.87     17.64 o
   2  -1  20       17.74       12.62     25.23 o
  -8   0  20      289.16      220.23     28.24 o
  -7   0  20        9.53      -12.27     27.94 o
  -6   0  20      224.10      228.46     25.77 o
  -5   0  20        0.47       20.70     23.01 o
  -4   0  20      124.39      119.70     20.65 o
  -3   0  20        2.83       12.81     21.98 o
  -2   0  20      322.58      321.01     24.39 o
  -1   0  20       16.32       11.29     21.58 o
   0   0  20       65.09      108.02     18.09 o
   1   0  20        0.19       12.22     16.95 o
   2   0  20       14.68      -28.14     28.14 o
  -8   1  20       36.35        6.46     26.02 o
  -7   1  20        3.95      -28.04     28.04 o
  -6   1  20       46.64       49.72     19.32 o
  -5   1  20        1.87       -5.67     22.47 o
  -4   1  20      104.01       95.80     19.37 o
  -3   1  20      138.37      112.26     19.32 o
  -2   1  20        5.04       20.65     22.47 o
  -1   1  20      137.77       98.36     23.26 o
   0   1  20       81.08       84.22     20.85 o
   1   1  20       12.43       23.21     26.76 o
  -8   2  20       18.03       -4.29     20.11 o
  -7   2  20       28.81       38.88     18.28 o
  -6   2  20        0.01        7.88     17.15 o
  -5   2  20      138.53      146.11     20.85 o
  -4   2  20       99.30       88.41     20.50 o
  -3   2  20       37.51       54.36     16.41 o
  -2   2  20       50.09       39.77     18.68 o
  -1   2  20      397.54      423.90     27.65 o
   0   2  20        5.69       20.85     17.59 o
   1   2  20      252.66      305.53     26.17 o
  -8   3  20       21.09      -30.60     30.60 o
  -7   3  20        2.20      -27.50     27.50 o
  -6   3  20      251.61      301.05     24.64 o
  -5   3  20        0.07       -5.91     23.95 o
  -4   3  20      161.51      146.36     22.57 o
  -3   3  20        7.10       22.77     15.67 o
  -2   3  20        0.26      -14.14     23.70 o
  -1   3  20       86.94       64.90     22.96 o
   0   3  20        8.22       21.88     19.56 o
  -8   4  20        0.30       -8.87     28.34 o
  -7   4  20       80.99       87.47     20.70 o
  -6   4  20       15.84       30.16     17.45 o
  -5   4  20      109.73      147.69     21.63 o
  -4   4  20        8.43      -22.57     26.66 o
  -3   4  20       25.65       37.35     18.13 o
  -2   4  20       39.97      -12.76     29.96 o
  -1   4  20        5.98      -25.82     25.82 o
  -7   5  20        7.06       -6.65     26.27 o
  -6   5  20       64.20       59.58     19.71 o
  -5   5  20       51.52       35.43     19.27 o
  -4   5  20      230.97      212.54     24.89 o
  -3   5  20      456.26      500.09     31.44 o
  -2  -6  21       37.50       22.08     28.93 o
  -1  -6  21       35.21        9.86     21.34 o
   0  -6  21        9.39       17.59     26.56 o
  -4  -5  21       32.76       25.38     20.20 o
  -3  -5  21      104.30      126.60     23.31 o
  -2  -5  21        1.50      -12.66     27.84 o
  -1  -5  21       34.11       57.90     18.97 o
   0  -5  21        6.48       23.36     25.43 o
   1  -5  21      282.43      333.23     28.39 o
  -5  -4  21       33.56       49.33     20.89 o
  -4  -4  21        5.84       12.71     25.38 o
  -3  -4  21        9.10      -22.72     24.84 o
  -2  -4  21      136.93      173.42     21.98 o
  -1  -4  21        2.37      -12.27     25.03 o
   0  -4  21      164.99      169.97     22.62 o
   1  -4  21       21.25      -12.76     25.03 o
   2  -4  21        1.53       18.82     18.53 o
  -6  -3  21       82.31      120.24     22.32 o
  -5  -3  21        2.66      -19.02     26.12 o
  -4  -3  21        0.27       -8.18     26.22 o
  -3  -3  21      422.56      441.99     29.32 o
  -2  -3  21       43.98       25.87     27.20 o
  -1  -3  21      156.78      200.37     22.13 o
   0  -3  21       88.17      124.68     19.42 o
   1  -3  21       13.38       17.94     19.47 o
   2  -3  21       45.04       84.81     19.81 o
  -6  -2  21        9.71        4.29     24.79 o
  -5  -2  21       27.07       47.31     18.09 o
  -4  -2  21       84.67      125.86     20.60 o
  -3  -2  21        4.24      -13.75     29.22 o
  -2  -2  21      108.64      132.51     20.20 o
  -1  -2  21       19.56        0.00     26.22 o
   0  -2  21       25.66       22.42     25.82 o
   1  -2  21      143.86      177.55     22.72 o
   2  -2  21       79.62       76.43     19.66 o
  -7  -1  21       20.16       55.98     19.47 o
  -6  -1  21      167.22      170.75     23.80 o
  -5  -1  21      152.34      197.07     21.78 o
  -4  -1  21       10.56        0.00     26.46 o
  -3  -1  21       24.47       14.64     17.64 o
  -2  -1  21       50.99       49.97     19.71 o
  -1  -1  21        1.74        3.99     23.56 o
   0  -1  21        7.78      -27.40     27.40 o
   1  -1  21       75.80       75.94     21.09 o
  -7   0  21       72.37      113.59     21.93 o
  -6   0  21       26.83       45.58     19.86 o
  -5   0  21      413.23      410.75     27.84 o
  -4   0  21       45.88       17.74     19.02 o
  -3   0  21       25.65       39.23     15.13 o
  -2   0  21       13.13       -5.91     24.94 o
  -1   0  21      200.82      226.29     23.01 o
   0   0  21        0.46      -27.01     27.01 o
   1   0  21        0.99      -19.66     27.60 o
  -7   1  21      109.05       92.60     22.57 o
  -6   1  21       11.82        0.00     22.13 o
  -5   1  21      491.53      575.39     30.90 o
  -4   1  21        0.02       -3.99     26.12 o
  -3   1  21        4.42      -15.92     23.21 o
  -2   1  21       36.78       43.37     19.17 o
  -1   1  21        4.06       12.42     23.26 o
   0   1  21        8.66       17.20     25.43 o
  -7   2  21      148.32      158.14     23.65 o
  -6   2  21        6.33      -20.94     27.30 o
  -5   2  21      134.83      163.12     21.39 o
  -4   2  21       12.23      -10.15     25.97 o
  -3   2  21       16.18      -26.66     26.66 o
  -2   2  21       26.28        8.33     26.32 o
  -1   2  21       83.39       72.88     18.97 o
  -7   3  21       11.32        0.00     29.52 o
  -6   3  21       39.02       44.94     19.27 o
  -5   3  21       78.16       97.97     19.07 o
  -4   3  21      168.47      213.13     24.25 o
  -3   3  21        3.44        6.36     25.18 o
  -2   3  21       12.80       31.39     17.94 o
  -6   4  21       36.09       56.28     17.84 o
  -5   4  21       38.85       32.77     19.27 o
  -4   4  21        1.70       19.66     25.97 o
  -3   4  21      222.30      243.79     26.12 o
  -3  -4  22       38.67       49.33     19.66 o
  -2  -4  22        3.46      -27.30     27.30 o
  -1  -4  22       62.40      101.37     20.75 o
   0  -4  22      165.26      194.75     26.07 o
  -4  -3  22      309.97      341.11     29.32 o
  -3  -3  22       39.01       55.54     19.51 o
  -2  -3  22       43.94       45.73     20.55 o
  -1  -3  22       67.91       81.46     20.25 o
   0  -3  22        0.12      -29.08     29.08 o
  -5  -2  22        9.97       21.83     18.78 o
  -4  -2  22       88.06       48.93     20.30 o
  -3  -2  22      359.97      350.97     27.79 o
  -2  -2  22       61.69       85.11     19.71 o
  -1  -2  22        5.28       -4.24     24.29 o
   0  -2  22        8.07      -19.66     27.50 o
  -6  -1  22       24.21       -4.44     28.09 o
  -5  -1  22       42.01       10.74     30.60 o
  -4  -1  22       39.50       28.43     18.68 o
  -3  -1  22       82.15       84.61     20.70 o
  -2  -1  22        0.54       13.65     17.10 o
  -1  -1  22       49.35       80.13     18.97 o
   0  -1  22       12.57       13.21     27.99 o
  -6   0  22      186.82      146.26     24.84 o
  -5   0  22       30.51       23.56     28.63 o
  -4   0  22        1.55       34.74     15.82 o
  -3   0  22      294.05      362.21     27.15 o
  -2   0  22       14.12       -6.36     28.68 o
  -1   0  22        4.08       -6.50     23.46 o
  -6   1  22        0.51      -19.81     27.74 o
  -5   1  22        0.05       26.91     15.62 o
  -4   1  22       28.67       50.02     17.64 o
  -3   1  22       22.57       22.42     18.78 o
  -2   1  22        1.52      -22.92     22.92 o
  -1   1  22       39.08       50.02     21.54 o
  -5   2  22      326.53      319.68     27.15 o
  -4   2  22       43.08       63.13     18.04 o
  -3   2  22        8.86       19.71     22.42 o
 
